# Supplementary material for: The GntR/VanR transcription regulator AlkR represses AlkB2 monooxygenase expression and regulates n‐alkane degradation in Pseudomonas aeruginosa SJTD‐1
Source: mLife. 2025 Apr 21;4(2):126–42. doi: 10.1002/mlf2.70004 (PMC12042122; doi:10.1002/mlf2.70004)
Supplement: Supplementary file 5 — Supporting information. [file MLF2-4-126-s001.xlsx]

## Sheet: Sheet2
Table S3 AlkB and corresponding regulators
Strains	Number of AlkB	Amino acid sequence of AlkB	Protein ID of AlkB	Amino acid sequence of regulator	Protein ID of regulator	Regultor classification	Spacer sequence	Predicted binding sequence
Acinetobacter baumannii	1	MNAPVNVQQELMPVPASMREIDRKRYLWMISPALPVIGLGILAGYHFGPRPLKKVFALGGPLLLHVVIPAIDTIIGKDARNPTDEEIKLLEKDPYYSRLVKSFIPLQYAANIYACYLTSRKDTSFIDKILLGISMGAINGIAINTAHELSHKHDRIDHILSHLALVPTGYNHFRIEHPYGHHKRAATPEDPASSRMGETFYEFWPRTVIGSFKSAIEIEKNRLKRKGKEFWSLDNELLQGWGMSAAFHASMVGIFGKGTIPYLATQAFYGISLFEIINYIEHYGLLRQRKENGQYERTMPEHSWNNNNVVTNLFLYQLQRHSDHHAYPTRPFQALRHFDEAPELPSGYASMLLPAMIPSWWFKMMDKRVFDHYKGDLNKANISPKRRAKIFKKFGVVDK…	WP_032018165.1	MIDHVNMDALSKFFDDIHLNKSEYIYIKAQGEWAFKTQDQSALLAYIVLTGSVYIQLNVSEKITARAGDIILIPSGKAHHATDSKATASKLVDPVDITPLFNGHRHDPIELGSSTSENTLLLCLRCQVDTYMAGPLINALPSIMHIQHENQTTPPEWLQIGLYFLAVETQKIQPGHDKIIDHLVSILLIECIRDHIQQMSDQQNWLGALTHPELSNALSAIHSQPEISWTVESLAEQCCMSRSKFANLFNSIIGEPPLTYLQHYRFRLASQYLRTSNLSIQQISNKVGYSSETAFSQAFKRVFDLSPKQYRQNYIGTNLDE*	WP_005135338.1	AraC
Acinetobacter baylyi ADP1	1	MNAPVHVDQNFEEVINAARSMREIDRKRYLWMISPALPVIGIGILAGYQFSPRPIKKIFALGGPIVLHIIIPVIDTIIGKDASNPTSEEIKQLENDPYYARLVKSFIPLQYIANVYACYLVSRKKTSFIDKILLGISMGAINGIAVNTAHELSHKADRLDHILSHLALVPTGYNHFRIEHPYGHHKRAATPEDPASSQMGETFYEFWPRTVFGSLKSAIEIETHRLKRKGKKFWSKDNELLQGWGMSAAFHSSIIAIFGKGTIPYLVTQAFYGISLFEIINYIEHYGLKRQKRADGNYERTMPEHSWNNNNIVTNLFLYQLQRHSDHHAYPTRPFQALRHFDEAPELPSGYASMLLPAMIPPLWFKMMDKRVFEHYKEDLTKANIYPKRRAKILAKFGL…	WP_004925568.1	MDALSKIFDDIHLNKSEYLYVKTQGEWAFHMLAQDALIAHIILMGSAHFTLQDGTTQTAYSGDIVLIPSGQAHFVSNDAQNKLIDCSNIQSFFDGHRNDAIELGTTSSDHGLIFTVRSHIDMHMGSPLLNALPSLIHIHHAMSSTGPEWLRVGLYFVALETQRIQPGRDKIFDHLMSILFIECVRDHIAQLDDPKSWLTALMHPELSNALAAIHAYPEKPWTVESLADQCCMSRSKFATLFQSIVHETPLAYLQQHRLRLAVQLLKTSQLNIQQIANKVGYSSETAFSQAFKRQFEQSPKHYRQQS*	WP_004925571.1	AraC
Acinetobacter bereziniae	1	MNAPVQLTEQQLLDIKPKSGLALDKKRYLWMISPSLPVIGLGILAGYHVAPKPLKKVFALGGPIVLHVIIPAIDSLIGKDQNNPTAEDVKLLEQDPYYSRLVKSFIPIQYAANVYACYLVGRKQTSLLDKILLGISMGAINGIAINTAHELSHKHDRIDHILSHLALVPSGYNHFRIEHPYGHHKRAATPEDPASSQMGETFYEFLPRTVIGSFKSAIEIETNRLKRKGLGFWCKDNELLQGWGMTAAFHSSMVGVFGKGILPYLATQSAYSIGLFEIINYIEHYGLLRQKDEKGKYERTMPEHSWNNNNIVTNLFLYQLQRHSDHHAYPTRPFQALRHFDEAPELPSGYASMLLPALIPAWWFKIMDKRVFDHYKGDLNKANIYPKRRASIFKKFGVI…	WP_199936485.1	MDALSKIFDDIHLNHSEYIYLQAQGDWSFQSPKQEAVIAHIVLYGHAYLEFSPSMHVTLHTGDMFLIPAGLAHTVKNQPNTQLVENLNIEPLFDGLRQDAIEFGQGSSEKTLILTVRCHMNAIMARPLINALPPYLHIQNALSDEAPEWLKIGLYFVSAETRRTVAGKNKIMDHVVSILMIESVRDYIEQMQDHNNWLNALIHPELSNALAAIHSQPQHNWTVESLAETCCMSRSKFASLFNQIIGETPLAYLQQHRLRLASQLLKQGQLSIQQIAHQVGYSSETAFSQAFKKQFELSPSQYRNQL*	WP_151797346.1	AraC
Acinetobacter calcoaceticus	1	MNAPVNVQQELMPVPASMREIDRKRFLWMISPALPAIGLGILAGYQFGPRPLKKVFALGGPLLLHVVIPAIDTIIGKDARNPTDEEIKLLEKDPYYSRLVKSFIPLQYAANVYACYLTSRKTTSFIDKILLGISMGAINGIAINTAHELSHKHDRIDHILSHLALVPTGYNHFRIEHPYGHHKRAATPEDPASSRMGETFYEFWPRTVIGSFKSAIEIEKNRLKRKGKEFWSSDNELLQGWGMTAAFHGSMIGIFGKATIPYLATQAFYGISLFEIINYIEHYGLLRQKKADGNYERTMPEHSWNNNNVVTNLFLYQLQRHSDHHAYPTRPFQALRHFDEAPELPSGYASMLLPALIPSLWFKIMDKRVFDHYKGDLNKANISSKRRAKIFKKFGVVDK…	WP_080026974.1	MIDHLNMDALSKFFDDIHLNKSEYIYLKAQGEWAFKTQDQSALLAYIVLTGSVYIQLNPSEKITATAGDIILIPSGKAHSATDSKSTASKLVDSLDITSLFNGHRQDAIEFGTSSPDNTLLLCLRCQIDTHMAGPLINALPSIMHIQHENQTNPPEWLQIGLYFLAIETQKIRPGHDKIIDHLVSILLIECIRDHIQQMTDQQNWLSALTHPELSNALSAIHSRPEVTWTVESLAEQCCMSRSKFANIFNSIIGEPPLTYLQHYRFRLASQYLRTSNLSIQQISNKVGYSSETAFSQAFKRIFDLSPKQYRQQYIGHSLD*	WP_080026973.1	AraC
Acinetobacter colistiniresistens	2	MNMHTQIDVEQVTTNFKDKKRHLWLLGLAVPTIAMSGLAGYQFGPKKTKKFFASFGPLFIHGVIPALDKLIGEDTENPPLDAIADLEADPYYSRIVKLFIPLQYATNIYGAYLASRKDTPVADQVLLGTLVGMVNGIAINTAHELSHKTGRLEHYLSHLALAPSGYNHFRIEHPYGHHRRVATPEDPASSQFGESFWKFLPRTVIGSFKSAIEIEKNRLERKKLPFFCKENELIHGWAMSAVYHAAMFSKFGMRSVPFQVTQAAYAVTLFESVNYIEHYGLKREKKANGQYERTLPEHSWNNNNVVTNLFLYQLQRHSDHHANPTRSFQTLRHFEDAPQLPAGYGAMILPAFIPSWWSKIMDDRVVQHYKGDLDRINVYPEAKQKMLDKYAEQDSAA*	WP_016652214.1	MQKQQIPVIPSRYYLRLIEILISTHQYDNDLLISLKDELAKTELLSVQQIEQFIAIGLSLPNTQDLAFELGKNLKLSSHSLVGYALMTSPHLEHALRLIAQYFRLIMPSFKLSIHFPAESNKVELLFEPILHMNKQCLAFHIEAIAVAFYYSLLELAGQQLQRYQVYLSIPEPVYQERYLHLVKANFHFNYTWISGIRVVIDAQQLALPLPLADAHSLKVVEQRCQEQIQKIYHQGEIVEWVSMMLKQANQVPTLTECAKVLNISTKTLQRYLQQQGVEFQTLKQQVTIERAIDLLENSTFTITHIAYELGYSNPANFTRAFNKLVGCSPQIYRLKHQQKISLLQDHQT*	WP_016652213.1	AraC
Acinetobacter colistiniresistens	2	MNAPVNVEQELTPVSIPKSKTELDRKRYLWAISPALPVIGIGILAGYQFAPRPLKKIFALGGPIVLHIVIPTIDTIIGKDANNPTDEDIRLLEKDPYYSRLVKSFIPLQYVANVYACYLSSRKETSFLDKIFLGISMGAINGIAINTAHELSHKPDRIDHILSHLALVPTGYNHFRVEHPYGHHKRAATPEDPASSQMGETFYEFWPRTVIGSFKSAIEIETNRLKRKGKEFWSTENELLQGWGMSAAFHGSMVGLFSKRVIPYLATQAFYGISLFEIINYIEHYGLKRQKDKNGKYERTMPEHSWNNNNIVTNLFLYQLQRHSDHHAYPTRPFQALRHFDEAPELPSGYASMLLPALIPPLWSKMMDKRVFDHYKGDLNKANIYPKRRAKLFKKFGVV…	WP_016652511.1	MDALSKIFADIHLNHTEYIYLKTQGEWSFICQDQTALIVHIVLVGSVFIQIDAQNSLTAHVGEIVVIPSGKAHTGADNTITKLVDAVDISKLFDGHKEEAIEFGTNSSEKNLILTVRCQIDTIMARPFIQALPPLIHLQHGDTNAPEWLQIGLHFLALETQNIQAGRDIIIDHLVNILLIKCIRDHIQQISTQHGWLSALNHPELSNSLAAIHNHPEEAWTVELLAEQCCMSRSKFANLFHEVIGESPLAYLQQHRMRLASQYLRKSNYSIQQIANKVGYSSETAFSQAFKRTFEHSPKQYRQQFIEQEN*	WP_032862202.1	AraC
Acinetobacter courvalinii	2	MNAPVNVEQELTPVSIPKSKTQLDRKRYLWAISPALPAIGIGILAGYQFAPRPLKKIFALGGPIVLHIVIPTIDTIIGKDANNPTDEDIKLLEKDPYYSRLVKSFIPLQYAANVYACYLTSRKETSFLDKILLGISMGAVNGIAINTAHELSHKHDRIDHILSHLALVPTGYNHFRIEHPYGHHKRAATPEDPASSQMGETFYEFWPRTVIGSFKSAIEIETTRLKRKGKEFWSTENELLQGWGMSAAFHGSMIGLFGKGVIPYLAAQSFYGISLFEIINYIEHYGLKRQKDKNGKYERTMPEHSWNNNNIVTNLFLYQLQRHSDHHAYPTRPFQALRHFDEAPELPSGYASMLLPALIPPLWSKMMDKRVFDHYKGDLNKANIYPKRRAKLFKKFGVV…	WP_005285605.1	MDALSKIFADIHLNHTEYIYLKTQGEWSFICQDQTALLVHIVLVGSVFIQIDAQNSLTAHAGEIVVIPSGKAHTGADNAITKLVDAVDISKLFDGHQEEAIEFGTHSSEKNLILTVRCQIDTIMARPFIQALPPIIHLQHGDTNAPEWLQIGLHFLALETQNIQAGRDIIIDHLVNILLIKCIRDHIQQISSQHGWLSALNHPELSNSLAAIHNHPEDAWTVESLAEQCCMSRSKFASLFHEVIGESPLAYLQQHRMRLASQYLRKSNYSIQQIANKVGYSSETAFSQAFKRTFEHSPKQYRQLFIEEENQA*	WP_005285603.1	AraC
Acinetobacter courvalinii	2	MNMHTQLDVEQAATIFKDKKRHLWLLGLAVPTIAMSGLASYQFGPKKTKKFFASFGPLFIHAVIPTLDKLIGEDTENPPLDAIADLEADPYYARIVKLFIPLQYATNIYGAYLASRKDTSLADQLLLGSLVGMVNGIAINTAHELSHKSGRLEHYLSHLALAPSGYNHFRIEHPYGHHRRVATPEDPASSQFGESFWKFLPRTVMGSFKSAIEIEKNRLQRKKLPFLCKENELIHGWAMSALYHAAMFTKFGMRSVPFQVTQAAYAITLFESVNYIEHYGLKRAKKENGQYERTLPEHSWNNNNVVTNLFLYQLQRHSDHHANPTRSFQTLRHFEDAPQLPAGYGAMILPAFIPAWWSKIMDDRVVQHYQGHLDRINVHPEARQKMLEKYSQQDDAA*	WP_005286559.1	MQKQQIPVIPARYYLRLIEILIGTHQYDNHVLSALQQQLAQTELLSIQQIEQFIEMGLSLPNTHDLAFVLGKNLKLSSHSLVGYALMTSPNLEHALRLIAQYFRLIMPSFKLSIQFPAHQQKVELLFEPILQMNKQCLAFHIEAIAVAFYYSLLELAGQQLQRYQIYLSIPKPTYQERYLSLVKASFQFNYSWLSGIRVVIDQQQLALPLPLADAHSLKVVEQRCQEQIQKIYHQGEIVEWVSMMLRQANQVPTLTECARVLNISTKTLQRYLQQQGVEFQELKQQISTERAIDLLENSSLTITAIAYELGYSNPANFTRAFNKVMGGSPQAYRLKHQDQIRSL*	WP_005286562.1	AraC
Acinetobacter gerneri DSM 14967	1	MNAPVQMNPQAELDQALLVENTQPTAKSGLALDKKRYMWMISPSLPVIGIGILLGYQFSPKPIKKIFALGGPIVLHIIIPTIDTIVGKDKNNPTAEDIKLLEKDPYYSRLVKSFIPLQYIANVYACYLVSRKNTSLLDKILLGISMGAINGIAINTAHELSHKTDRIDHILSHLALVPSGYNHFRIEHPYGHHKRAATPEDPASSQMGETFYEFLPRTVIGSFKSAIEIETRRLKRKGLGFWNKENELLQGFGMSAAFHSSMLGIFGLATLPYLIAQSAYSISLFEIINYIEHYGLLRQKDENGKYERTMPEHSWNNNNIVTNLFLYQLQRHSDHHAYPTRPFQALRHFDEAPELPSGYASMLLPALIPPIWFKMMDKRVFEHYQGDLNKANIYPKRRA…	WP_020846882.1	MDALSKIFDDIHLNHSEYIYLQAQGDWAFYSSENTTFIGHIVLYGNMHIEFENAESQNKIKVDLCAGDIVLIPAGLAHKGSNRADHKVIEALNIEPLFDGLKQEAIEFGHGNNDKTLILTIRCQLDAIMAKPLINALPPYLHIKNAFSDDAPEWLKIGLYFVASETQRASFAGRNKIMDHIISIMFIECVRDYIENMEHENNWLNALIHPELANALAIIHSQPEKAWTVESLAETCCMSRSKFASLFSQIVGESPLAYLQQHRLRLATQLLRQGHFSIQQIAHQVGYSSETAFSQAFKKQFEISPSQYKQS*	WP_004865749.1	AraC
Acinetobacter guillouiae	1	MNAPVQLTEQQLQQLKPKSGLALDKKRYLWMISPSLPVIGLGILAGYHVAPKPLKKVFALGGPLVLHVIIPAIDSLIGKDKNNPTSEDVKLLEQDPYYSRLVKSFIPIQYVANVYACYLVGRKQTSLLDKILLGVSMGAINGIAINTAHELSHKHDRMDHILSHLALVPSGYNHFRIEHPYGHHKRAATPEDPASSQMGETLYEFLPRTVIGSFKSAIEIETNRLKRKGLGFWSKDNELLQGWTMTAAFHSSMVGLFGKGILPYLATQSAYSITLFEIINYIEHYGLLRQKDENGKYERTMPEHSWNNNNIVTNLFLYQLQRHSDHHAFPTRPFQALRHFDEAPELPSGYASMLLPAMIPSWWFKIMDKRVFDHYKGDLNKASIYPKRRASIFKKFGVV…	WP_096734064.1	MDALSKIFDDIHLNHSEYIYLQAQGDWSFQSPKQEAVIAHIVLYGNAYLEFSPKMTVALQTGDMFLIPAGLAHTVKNHLDTQLVESLNIESLFDGLRQDAIEFGQGSSEKTLILSVRCHMNAIMARPLINALPPYLHIQNALSDEAPEWLKIGLYFVSAETRRTMAGKNKIMDHVVSILMIECVRDYIEQMQDHNNWLNALVHPELSNALAAIHSCPEQSWTVESLAETCCMSRSKFASLFNQIIGETPLAYLQQHRLRLASQLIKQGQLPIQQIAHQVGYSSETAFSQAFKKQFELSPSQYRNQI*	WP_096734063.1	AraC
Acinetobacter haemolyticus	2	MNMHTQLDIEQATIKFRDKKRHWWLLGLAVPAIAMSGLAGYQFGPKKTKRFFASFGPLFLHGVIPSLDKLIGEDTENPPVDAIADLEADPYYARIVKLYIPLQYATNIYGAYLASRKNTPIADQILLGTLVGMVNGVAINTAHELSHKSGKLEHYLSHLALVPSGYNHFRIEHPYGHHRRVATPEDPASSQFGESFWKFLPRTVIGSFKSAIEIEKNRLERKKLPFFSKENELIHGWAMSAIYHAAMLSKFGVRSIAFQVTQATYAVTLFESVNYIEHYGLKREKKDNGQYERTLPEHSWNNNNVVTNLFLYQLQRHSDHHANPARSFQTLRHFEDAPQLPAGYGAMILPAFVPAWWSKIMDDRVVAHYKGDLNRINIYPEAKEKVFAKYAE*	WP_004638589.1	MQQQQIPVIPSRYYLRLIDILIQTNQYNNQLLTVFRDQISASDLLSIQQIEQFIELGLSLPNTEDLAFQLGKNIKLSSHSLVGYALMTSPHLEHALRLIAQYFRLIMPSFKLSIQYLTDQQKVELLFEPILQMNKQCLAFHIEAIAVAFYYSLLELAGQQLQRYQVYLSVAEPKYKEQYVHLIKANFHFNYAWVAGLRVVIDQQQLALPLPLADAHSLKVVEQRCQEQIQKIYHQGEIVEWVSMMLRQANQIPTLKECAKVLNISTKTLQRYLQQQGVEFHRLKQEISIERAIDLLENSSFTITHIAYELGYSNPANFTRAFNKVMGCSPQSYRLNHHK*	WP_004638588.1	AraC
Acinetobacter haemolyticus	2	MNAPVNVSQELTPVSIPKSKTELDRKRYLWAISPALPVIGIGILAGYQFAPRPLKKIFALGGPIVLHIVIPTIDTIIGKDANNPSDEDIKLLEKDPYYSRLVKSFIPLQYAANLYACYLTSRKETSFLDKILLGVSMGAINGIAINTAHELSHKHDRIDHILSHLALVPTGYNHFRVEHPYGHHKRAATPEDPASSQMGETFYEFWPRTVIGSLKSAIEIETNRLKRKGKEFWSTENELLQGWGMSAAFHGSMVGLFGKGVIPYLATQAFYGISLFEIINYIEHYGLKRQKDANGKYQRTMPEHSWNNNNIVTNLFLYQLQRHSDHHAYPTRPFQALRHFDEAPELPSGYASMLLPALIPPLWFKMMDKRVVDHYKGDLNKANIYPKRRAKLFKKFGGV…	WP_113997337.1	MDALSKIFADIHLNHTEYIYLKTQGEWGFICQDQAALIVHIVLVGSVYIQIDAQNNLVAHAGEIVLIPSGQAHTGADNAITKLIDAVDISKLFDGHREEAVEFGTESSEKNLILTIRCQIDTIMARPFIQALPSLIHIQQGDNTAPEWLQIGLHFLALETQNIQAGRDIIIDHLVNILLIKCIRDHIQQISSQHGWLSALNHPELSNSLAAIHNHPEDAWTVESLAEQCCMSRSKFASLFHEVIGESPLAYLQQHRMRLASQYLRKSNYSIQVIANKVGYSSETAFSQAFKRTFELSPKQYRQQYVEVEP*	WP_005090635.1	AraC
Acinetobacter higginsii	2	MNMHTQLDVEQATTTFKDKKRHLWLLGLAVPTIAMGGLAGYQFGPKKTKKFFASFGPLFIHGVIPTLDKLIGEDTENPPLDAIADLEADPYYARIVKLFIPLQYATNIYGAYLASRKDTPVADQVLLGTLVGMVNGIAINTAHELSHKSGRLEHYLSHLALAPSGYNHFRIEHPYGHHRRVATPEDPASSQFGESFWKFLPRTVIGSFKSAIEIEKNRLERKKLPFFCKENELIHGWAMSAVYHAAMFSKFGMRSVPFQVTQAAYAITLFESVNYIEHYGLKRAKKENGQYERTLPEHSWNNNNVVTNLFLYQLQRHSDHHANPTRSFQTLRHFEDAPQLPAGYGAMILPAFIPSWWSKIMDDRVVQHYKGNLDRINVHPEAKQKMLEKYAEQQDAA*	WP_005313151.1	MQKQQIPVIPSRYYLRLIEILIGTHQYDNDLLIAVQRELAKTELLSIRQIEQFIEIGLSLPNTQDLAFELGKNIKLSSHSLVGYALMTSPNLEHALRLIAQYFRLIMPSFKLSIQFPTGSQKVELLFEPILQMNKQCLAFHIEAIAVAFYYSLLELAGQQLQRYQVYLSVPEPSYQERYLTLVKANFHFNYTWLSGIRVVIDQQQLALPLPLADAHSLKIVEQRCQEQIQKIYHQGEIVEWVSMMLRQANQVPTLMECAKVLNISTKTLQRYLQQQGVEFQALKQQISTERAIELLENSSFTITHIAYELGYSNPANFTRAFNKVIGCSPQAYRLHHQSKINSLQHHHT*	WP_005313149.1	AraC
Acinetobacter higginsii	2	MNAPVNVEQELTPVSIPKSKTQLDRKRYLWAISPALPAIGIGILAGYQFAPRPLKKIFALGGPIVLHIIIPTIDTIIGKDANNPTDEDIRLLEKDPYYSRLVKSFIPLQYAANVYACYLTSRKETSFIDKIFLGISMGAINGIAINTAHELSHKHDRIDHILSHLALVPTGYNHFRIEHPYGHHKRAATPEDPASSQMGETFYEFWPRTVIGSFKSAIEIETNRLKRKGKEFWSTENELLQGWGMSAAFHASMVGLFGKGVIPYLATQAFYGISLFEIINYIEHYGLKRQKDKNGKYERTMPEHSWNNNNIVTNLFLYQLQRHSDHHAYPTRPFQALRHFDEAPELPSGYASMLLPALIPPLWSKMMDKRVFNHYKGDLNKANIYPKRRAKIFKKFGVV…	WP_005315748.1	MDALSKIFADIHLNHTEYIYLKTQGEWSFICQDQTALIVHIVLVGSVFIQIDAQNSLTAHAGEIVVIPSGKAHTGADNTITKLVDAVDISKLFDGHKEDAIEFGTQSSEKNLILTVRCQIDTIMARPFIQALPPIIHLQHGDTNAPEWLQIGLHFLALETQNIQAGRDIIIDHLVNILLIKCIRDHIQQISSQHGWLSALNHPELSNSLAAIHNHPEDAWTVESLAEQCCMSRSKFASLFHEVIGESPLAYLQQHRMRLASQYLRKSNFSVQQIANKVGYSSETAFSQAFKRTFEHSPKQYRQQFVEQES*	WP_005315751.1	AraC
Acinetobacter indicus	1	MNAPLQLTEQQQQFLLEKSGLALDKKRYLWLISPFLPVLGIGILAGYQFAPKPFKTVFALGGPLLIHVIIPSIDTLVGKDEHNPSPEEVKLLEQDPYYSRLVKSFIPLQYIANIYAAYLVSRKETSLLDKIFLGASMGLVNGVAINTAHELSHKSSKLEHYLSHLALVPSGYNHFRIEHPYGHHKRAATPEDPASSRMGETFYEFWPRTVKGSFKSAIEIETQRLKRKGKNFWSKDNELLQGWGMSALFHAGMLASFGKGIVPYLSTQAFYAISLFELVNYIEHYGLLRQKDAQGKYERTQPEHSWNNNNIVTNLFLYQLQRHSDHHAYPTRPFQALRHFDEAPELPSGYASMLLPALIPPLWFKMMDKRVFKHYKGDLNKANIQPKRRLSLFKKFGLK…	WP_016658190.1	MDALSKIFDDIHLNKSEFIYLNPQGNWAFQYQDHSAIIAYVVLSGELYLELSTQRQVYAQAGDIVLIPSGGSHVGKSSTQLEWLDALDISDLFQQKRQQTIEFGEASGEKSFILAMHGTMDSIMAKPLLNALPDYMHIHHIMSSTAPEWLQIGLQFLAVESHQIRPGRDKILDHLISILFIECVRDYIAQLNDSNNWLSALTHPELSNALTAIHGQPEKSWTVETLAEQCCMSRSKFANLFAQIVGESPLAYLQQHRLRLAAQYLRHGQLSIQQIAYKVGYSSETAFSQTFKKQFALTPSQYRQQFQQALIK*	WP_016658191.1	AraC
Acinetobacter johnsonii ANC 3681	2	MNALTLLEQQHSEHQFKDKKRHLWLFGLAYPCIAMGALAGYQFGPKKLRSVFASTGPIFMHVVMPALDKLIGEDSENPPDAAIAALEADPYYARIVKLFIPLQYSANFYALYLASRDSTPTHDRVLIGTLLGVLNGVAINTAHELSHKPNKLEQMLSHLALAPTAYNHFRIEHPYGHHRRVATPEDPASSQMGESFWQFWPRTVVGSFKSAVEIETRRLERQGLSFWSLKNELLQGWAMSGLYHAAMLKCFGKNIAVTQATQALYGITLFEVVNYIEHYGLKREQLENGQYTRTQPEHSWNNNNLVTNLFLYQLQRHSDHHAYPTRSFQTLRNYDDVPQLPAGYGAMILPALIPKWWFKLMDQRVVEHYAGDFSKMNIYPKAKKKIQQKFARLFSQSSL…	WP_004980715.1	MNPHIPSIPARYYLRLLPLLLERQMDLTELFQLLGTDLSSYVQQEDAKLSLAQIETLVSYLLKFPENRDLAFELGRSLKLSAHHLVGYALLSCENVMQALGVMSQYFSLIMPNFRLKVTELTSVVVLDIHPLQAMSTLTLNFHLEAIAVGFCSSFAELLNQNVKPYDIHLSVFQPTYVQALQQLKPAQFHFGTLIRPSIKIFIQADNLDTKLPKADAFSLNILEQQCREQLKQISLDGEIIDWISMMLREASPPPSFEDCAQMLNVSSKTLQRYLKKQNANFNTIRKQVILSRAEHLLMHTKKSITEISFELGYSTAANFCRTFKAELGTTPQMYRLNSTPKIS*	WP_004980716.1	AraC
Acinetobacter johnsonii ANC 3681	2	MNASVKMTNSSVVVKNAAGIDKKRFGWLLSPGLPVIGMGILAGYHFGPKPTKKIFALGGPLLLHVIIPAVDGLVGADENNPSDDEIKVLVNDPYYDRIVKLFIPLQMAANLFAGYVVTRQNVSMLDQILLGISMGAINGVAVNTAHELCHRPKKSDHYWSHMTLAPLVYNHFRIEHPYGHHKRAATPEDPASSKMGETFYEFWPRTVFGGLKSAVEIEHKRLKRKGLSFFSKENELFHGWAMSAGFHATMLKLFGKKVMPYLATQAFYGVSLFEIINYIEHYGLKRSQKEDGSYARTMPEHSWNNNNIVTNLFLYQLQRHSDHHAYPTRPFQALRHFDEAPELPSGYATMLIPALIPKLWFKMMDQRVFDHYEGDLTKANILPKRRAQIFKKFGLGAD*	WP_004979972.1	MDALSKIFEDIHLNQSEYLYLKPHGEWAFRYTEQSTMMAYAVLQGQFTICLDSKQIIVAEVGDLILLPSGPSHECRSSTTDQLLEVFDISDLFAQNQHKEVSFGSDATQQETVILALHAHMDPIMARPLVQALPAFIHLQHKDLSTVPEWLQIGLQFLALEVQRIRPGRDKILDHLVSILLIECVRDYIDALQDSNNWLSALSHPELSNALAKIHAEPSQPWTVESLAEQCCMSRSKFATLFSQILGTSPLAYLQQHRLRLAAQYLRNGQGTIQQIAHRVGYNSETAFSQSFKRQYQMSPSQYRNNPNPTENTHP*	WP_004979973.1	AraC
Acinetobacter junii	2	MNMHAQLDVEQTTTPFKDKKRHLWLLGLAVPAIAMSGLAGYQFGPKKSKKFFASFGPLFIHGVIPTLDKLIGEDTENPPLDAIADLEADPYYSRIVKLFIPLQYATNVYGGYLASRKGTSVADQVLLGTLVGMVNGIAINTAHELSHKNGRLEHYLSHLALAPSGYNHFRIEHPYGHHRRVATPEDPASSRLGETFWKFLPRTVIGSFKSAIEIEKKRLERKKLPFFCKENELIHGWAMSAIYHGLMFKKFGMRSVPFQLTQATYAVTLFEAVNYIEHYGLKREKKENGQYERTLPEHSWNNNNLVTNLFLYQLQRHSDHHAYPTRSFQTLRHFENAPQLPAGYGAMLLPAFIPAWWSKIMDDRVVEHYNGDLSKVNLHPDAEARIYEKYAEEIDMI*	WP_004953641.1	MHKQQIPVIPARYYLRLIEILISTNQYDNSVLNRFKDQLSQTEFLSIQQIEQFIELGLSLPNTEDLAFQLGRNLKLSSHSLVGYALMTSPNLDHALKLIAQYFKLIMPSFKLSIQFSQAQQKVELLFEPILQMNKRCLSFHIEAIAVGFYYSLFELAGQQLQRYQIYLSIPEPSYSDRYIHLVKAQFHFNYTWFTGIRVVLDQQQLALPLPLADAHSLKVVEQRCQEQIQKIYHQGEIVEWISTMLRQANQVPTLTECAKVLNISTKTLQRYLQQQGVEFNRLKQKISTERAIELLENTSFTITHIAYELGYSNPANFTRAFNKIMGCSPQDYRLAHTKTNSLRDDHT*	WP_004915140.1	AraC
Acinetobacter junii	2	MNAPVNVEQPLAPLAKSKLELDRKRYLWAISPALPVIGIGILGGYQLAPRPLKKIFALGGPILLHIVIPAIDTIVGKDANNPTSEEVKLLEQDPYYARLVKSFIPLQYAANIYACYLTSRKDTSFLDKILLGISMGAINGIAINTAHELSHKHDRLDHILSHLALVPTGYNHFRVEHPYGHHKRAATPEDPASSQMGETFYEFWPRTVFGSLKSAIEIETTRLKRKGKEFWSLDNELLQGWGMSAAFHGSMVGIFGKGVIPYLATQAFYGISLFEVINYIEHYGLKRQKDANGKYQRTMPEHSWNNNNIVTNLFLYQLQRHSDHHAYPTRPFQALRHFDEAPELPSGYASMLLPALIPPLWFKMMDKRVVEHYKGDLNKANIYPKRRAKIFKKFGVVDQ…	WP_212638309.1	MDALSKIFDDIHLNRTEYIYLKTQGEWSFLCHEQPALIVHIVLVGSVYIQLNSQNSLTANAGEIVIITSGKQHTGADNAVRKLVNALDISNLFDGHKNEAIEFGTESVEKNLILTVRCQMDTIMARPFMQALPEVIHVQHGETTAPEWLQIGLHFLALETQNIQAGRDIIIDHLVSILLIKCIRDHIQNISTKHGWLSALNHPELSYALASIHNQPELAWTVESLAEQCCMSRSKFASLFHEVIGESPLAYLQQHRMRLASKYLRKSNYSIQQIANMVGYTSETAFSQAFKRTYELSPKPYRQKFLES*	WP_004954535.1	AraC
Acinetobacter lactucae	1	MNAPVNVQQELMPVPASMREIDRKRYLWMISPALPVIGLGILAGYHFGPRPLKKVFALGGPLLLHVVIPAIDTIIGKDARNPTDEEIKLLEKDPYYSRLVKSFIPLQYAANVYACYLTSRKTTSFIDKILLGISMGAINGIAINTAHELSHKHDRIDHILSHLALVPTGYNHFRIEHPYGHHKRAATPEDPASSRMGETFYEFWPRTVVGSFKSAIEIEKNRLKRKGKEFWSADNELLQGWGMTAAFHASMVGIFGKSTIPYLATQAFYGISLFEIINYIEHYGLLRQKKENGQYERTMPEHSWNNNNVVTNLFLYQLQRHSDHHAYPTRPFQALRHFDEAPELPSGYASMLLPALIPSLWFKIMDKRVFNHYKGDLNKANISPKRRAKIFKKFGIVDP…	WP_016145142.1	MIDHLKMDALSKFFDDIHLNKSEYIYLKAQGEWAFKTQDQSALLAYIVLTGSVYIQLNSSEKITATAGDIILIPSGKAHSATDSKSTASKLVDSLDITSFFNGHRQDAIEFGTSSPDKTLLLCLRCQIDTHMAGPLINALPSIMHIRHENQTNPPEWLQIGLYFLAIETQKIRPGHDKIIDHLVSILLIECIRDHVQQMTDQQNWLSALTHPELSNALSAIHSQPEAAWTVESLAEQCCMSRSKFANLFNSIIGEPPLTYLQHYRFRLASQYLRTSNFSIQQISNKVGYSSETAFSQAFKRIFDLSPKQYRQQYIEHHLD*	WP_016145141.1	AraC
Acinetobacter lwoffii	1	MNAPAQIQKAQFTQEASALKGVKLDKKRFGWLLSPGLPVIGMGILAGYHFGPKATQKVFAMGGLLLLHVIIPTLDALIGDDANNPNDEQIKALVNDPYYDRIVKAFIPLQMAANAFAGYVVSRPNVSLLDQVLLGVSMGAINGVGVNTAHELSHRPQKKDHYWSHASLMPLGYNHFRIEHPYGHHKRVATPEDPASSKMGESFYRFWPRTVIGGLKSAIQIEKRRLERKGLKFFSQENELFHGWAMSAAYHALMLKAYGKKIIPYTLTQAFYGVSLFEIVNYIEHYGLKRGQKADGSYERTLPEHSWNNNNIVTNLFLYQLQRHSDHHAFPSRPFQALRHFDEAPELPSGYATMLIPALIPPLWYKIMDQRVYQHYQGDLSKANILPSKRAKLFKKFGV…	WP_219309278.1	MDALSKIFDDIHLEKSEYLYLNVFHPGGFDYQHEPFMLAYILLQGQAQLKFINGDRLELQQGDLVLLPAGSSHHVSCPDNADFSEHHAINPYFQSNAQQCVDLNRENSAEHSFILAIRSSLDIQMAKPLLSALPKYLHIQHILGDTAPEWLQVGLQFLALETQQLRPGRDKILDHLVSILLIECVRDYILNLENASSWLNALSHPELSNALAAIHGKPEQFWTVESLAEQCHMSRSKFAQLFTQIVGEPPLAYLQQHRLRLAAQYLRNSGFGIQQIAYLVGYSSETAFSQSFKKQFEQTPTQYRLNCQKNQSLLPN*	WP_219309276.1	AraC
Acinetobacter modestus	3	MNMHTQLDVEQATTTFKDKKRHLWLLGLAVPTIAMSGLAGYQFGPKKTKKFFASFGPLFIHGVIPALDKLIGEDTENPPLDAIADLEADPYYARIVKLFIPLQYATNIYGTYLASRKGTSLADQALLGTLVGMVNGIAINTAHELSHKSGRLEHYLSHLALAPSGYNHFRIEHPYGHHRRVATPEDPASSRLGETFWKFLPRTVIGSFKSAIEIEKNRLERKKLPFLCKENELIHGWAMSAVYHAAMFSKFGVRSVPFQVTQAAYAITLFESVNYIEHYGLKREKKANGQYERTLPEHSWNNNNVVTNLFLYQLQRHSDHHANPTRSFQTLRHFEDAPQLPAGYGAMILPAFIPSWWSKIMDDRVVEHYKGNMEKINIHPDAKEKILEKYAEQIEVEAA*	WP_005216624.1	MQKQQIPVIPSRYYLRLIEILIGTHQYDNEVLNVFHKELSKTELLSIQQIEQFIALGLSLPNTEDLAFELGKNLKLSSHSLVGYALMTSPNLEHALRLIAQYFRLIMPSFKLSIQFPTNQHKVELLLEPILQMNKQCLAFHIEAIAVGFYYSLLELAGQQLQRYQIYLSIPEPVYAERYIHLVKANFHFNYTWISGIRVVIDQQQLALPLPLADAHSLKVVEQRCQEQIQKIYHQGEIVEWVSMMLRQANQIPTLTECAKVLNISTKTLQRYLQQQGVEFQALKQKISTERAIDLLENSNFTITHIAYELGYSNPANFTRAFNKVLGCSPQSYRSKHQDQRYLLQDNQT*	WP_005216626.1	AraC
Acinetobacter modestus	3	MNAIHQIETNASKFKDKKRKLWMLGLVIPNIANAAMLGYQFGPKRAKKFFAAAGPIALHGLIPLIDKFLGEDSENPPEEAIAELEADPYYAKIVNLYIPLQYIANIYGNYIASRDSTPLSDRILIGTTLGLVNGVAINTAHELSHKSGKLQHYLSHLCLAPTGYNHFRIEHPYGHHLRVATPEDPASSQFGESFWKFWPRTVSGSFKSAIEIETRRLERKGLSFWSIHNELLQGWAMSAAYHGLMLKLFGKNIIPTQITQSLYGITLFEAVNYMEHYGLKRQKLENGRYERTMPVHSWNNNSLFSNILLYQLQRHSDHHAYPTRSYQALRHYENVPQLPAGYTSLFLQVFIPSYWFSIMDKQVINYYQGDIDKINVYEPAKETVLQKYNQYFQAQATEA…	WP_005216343.1	MNNQIPYIPARYYFKILDILESRNITTEEILSEINIDLKKYLSSPDMKMNQEQVEKFISFCLKFPRNYDLAFELGHSLKVSSHSLVGYAILTSENLEQALIYISKYFSLIIPSFKLSYFYHTDQSMELICEPVIQIDTLSLNFHLEAIAVALHCTIHELVENRLLPYHIFMSINEPLHGYRYAHLSKVKFHFNTLKKPSLRVQLSEKLIKQKLRLADEGTRKAIELKCQEQIYEIKNNIDLVVWLKQLFLNSSEIPSLEDCAKLLNISSKTLQRNLKEKETSYQELKNTVIIDKAKQMLISSNKSMIEIAEELGYASASNFSRSFKFFVGIAPTIYQKNIKTYN*	WP_004662233.1	AraC
Acinetobacter modestus	3	MNAPVNVEQELTPVSIPKSKTELDRKRYLWAISPALPAIGIGILAGYQFAPRPLKKIFALGGPIVLHIVIPTIDTLIGKDANNPTDEDIKLLEKDPYYSRLVKSFLPLQYAANFYACYLSSRKETSFIDKILLGISMGAINGIAINTAHELSHKHDRIDHILSHLALVPTGYNHFRVEHPYGHHKRAATPEDPASSQMGETFYEFWPRTVIGSFRSAIEIETNRLKRKGKEFWSTENELLQGWGMSAAFHGSMIGLFGKGVIPYLATQAFYGISLFEIINYIEHYGLKRQKDKNGKYERTMPEHSWNNNNIVTNLFLYQLQRHSDHHAYPTRPFQALRHFDEAPELPSGYATMLLPALIPPLWSKMMDKRVFDHYKGDLNKANIYPKRRAKLFKKFGVV…	WP_042862387.1	MDALSKIFADIHLNHTEYIYLKTQGEWSFTCQDQTALIVYIVLVGSVFIQIDSQNSLTAHAGEIVLIPSGTAHTGADNSITKLVNAVDISKLFDGHKEDAIEFGTDSSEKNLILSVRCQIDTIMARPFIQALPSIIHIQHGENTAPEWLQIGLHFLALETQNIQAGRDIIIDHLVNILLIKCIRDHIQQISNQHGWLSALNHPELSNSLAAIHNHPEDAWTVEALAEQCCMSRSKFASLFHEVIGESPLAYLQQHRMRLASQYLRKSNYSIHLIANKVGYSSETAFSQAFKRTFEVSPKQYRQQFIEAEN*	WP_004662040.1	AraC
Acinetobacter nosocomialis M2	1	MNAPVNVQQELMPVPASMREIDRKRYLWMISPALPVIGLGILAGYHFGPRPLKKVFALGGPLLLHVVIPAIDTIIGKDARNPTDEEIKLLEKDPYYSRLVKSFIPLQYAANIYACYLTSRKDTSFIDKILLGISMGAINGIAINTAHELSHKHDRIDHILSHLALVPTGYNHFRIEHPYGHHKRAATPEDPASSRMGETFYEFWPRTVIGSFKSAIEIEKNRLKRKGKEFWSLDNELLQGWGMSAAFHASMVGIFGKGTIPYLATQAFYGISLFEIINYIEHYGLLRQKKENGQYERTMPEHSWNNNNVVTNLFLYQLQRHSDHHAYPTRPFQALRHFDEAPELPSGYASMLLPAMIPSLWFKMMDKRVFDHYKGDLNKANISPKRRAKIFKKFGVVDK…	WP_017392834.1	MIDHINMDALSKFFDDIHLNKSEYIYIKAQGEWAFKTQDQSALLAYIVLTGSVYIQINTVEKIIAKAGDIILIPSGKAHQATDSKATGSKLVDSVDITPLFNGHRHDPIELGSSAPENTLLLCLRCQVDTYMAGPLINALPSIMHIQHENQTTPPEWLQIGLYFLAVETQKIQPGHDKIIDHLVSILLIECIRDHIQQMSDQQNWLGALTHPELSNALSAIHSQPEISWTVESLAEQCCMSRSKFANLFNNIIGEPPLTYLQHYRFRLASQYLRTSNLSVQQISNKVGYSSETAFSQAFKRVFDLSPKQYRQNYIGSRDQ*	WP_080593636.1	AraC
Acinetobacter oleivorans DR1	2	MNMHTQLDVEQATTTFKDKKRHLWLLGLAVPTIAMGGLAGYQFGPKKTKKFFASFGPLFIHGVIPALDKLIGEDKENPPLDAIADLEADPYYARIVKLFIPLQYATNIYGAYLASRKNTPLADQVLLGTLVGMVNGIAINTAHELSHKNGQLEHYLSHLALAPSGYNHFRIEHPYGHHRRVATPEDPASSQFGETFWKFLPRTVIGSFKSAIEIEKNRLERKKLPFFCKENELIHGWAMSAVYHVAMFAKFGARSIPFQVTQAAYAITLFESVNYIEHYGLKRAKKENGQYERTLPEHSWNNNNVVTNLFLYQLQRHSDHHANPTRSFQTLRHFEDAPQLPAGYGAMILPAFIPSWWSKIMDDRVVEHYKGDLSKINMHVDVKEKKLEKYIGQNDAA*	WP_013198473.1	MQKQQIPVIPSRYYLRLIEILIGTHQYDNDLLRAFQQELSKTELLSIQQIEQFIEMGLSLPNTQDLAFELGKNIKLSSHSLVGYALMTSPNLEHALRLIAQYFRLIMPSFKLSIQFPTNQQKVELLFEPILQMNKQCLAFHIEAIAVAFYYSLLELAGQQLQRYQVYLSVPEPSYQERYISLVKANFHFNYTWLSGIRVVIDQQQLALPLPLADAHSLKIVEQRCQEQIQKIYHQGEIVEWVSMMLRQANQVPTLMECAKVLNISTKTLQRYLQQQGVEFQNLKQQISTERAIDLLENSTFTITHIAYELGYSNPANFTRAFNKVQGCSPQAYRQEYLKKANLL*	WP_013198474.1	AraC
Acinetobacter oleivorans DR1	2	MNAPVNVQQELMPVPASMREIDRKRFLWMISPALPAIGLGILAGYQFGPRPLKKVFALGGPLLLHVVIPAIDTIIGKDARNPTDEEIKLLEKDPYYSRLVKSFIPLQYAANVYACYLTSRKTTSFIDKILLGISMGAINGIAINTAHELSHKHDRIDHILSHLALVPTGYNHFRIEHPYGHHKRAATPEDPASSRMGETFYEFWPRTVVGSFKSAIEIEKNRLKRKGKEFWSSDNELLQGWGMTAAFHGSMVGIFGKRTIPYLATQAFYGISLFEIINYIEHYGLLRQKKENGQYERTMPEHSWNNNNVVTNLFLYQLQRHSDHHAYPTRPFQALRHFDEAPELPSGYASMLLPALIPSLWFKIMDKRVFDHYKGDLNKANISSKRRAKIFKKFGVVDK…	WP_013198046.1	MIDHLNMDALSKFFDDIHLNKSEYIYLKAQGEWAFKTQDQSALLAYIVLTGSVYIQLNTSEKITATAGDIILIPSGKAHSATDSKSTASKLVDSLDITSLFNGHRQDAIEFGTSSPDNTLLLSLRCQIDTHMAGPLINALPSIMHIQHENQTTPPEWLQIGLYFLAIETQKIRPGHDKIIDHLVSILLIECIRDHIQQMTDQQNWLSALTHPELSNALSAIHSQPEVTWTVESLAEQCCMSRSKFANLFSSIIGEPPLTYLQHYRFRLASQYLRTSNLSIQQISNKVGYSSETAFSQAFKRIFDLSPKQYRQQYIGHSLD*	WP_005304829.1	AraC
Acinetobacter pittii PHEA-2	1	MNAPVNVQQELMPVPTSMREIDRKRYLWTISPALPVIGLGILAGYHFGPRPLKKVFALGGPLLLHVVIPAIDTVIGKDARNPTDEEIKLLEKDPYYSRLVKSFIPLQYAANVYACYLTSRKTTSFIDKILLGVSMGAINGIAINTAHELSHKHDRIDHILSHLALVPTGYNHFRIEHPYGHHKRAATPEDPASSRMGETFYEFWPRTVVGSFKSAIEIEKNRLKRKGKEFWSADNELLQGWGMSAAFHASMVGIFGKSTIPYLATQAFYGISLFEIINYIEHYGLLRQKKENGQYERTMPEHSWNNNNVVTNLFLYQLQRHSDHHAYPTRPFQALRHFDEAPELPSGYASMLLPALIPSLWFKIMDKRVFDHYKGDLNKANISPKRRAKIFKKFGAVDK…	YP_004995277.1	MIDHLKMDALSKFFDDIHLNKSEYIYLKAQGEWAFKTQDQSALLAYIVLTGSVYIQLNASEKIIATAGDIILIPSGKAHNATDSKSTATKLVDSLDITSLFNGHRQDAIEFGTSSPNKTLLLCLRCQIDTHMAGPLINALPSIMHIQHENQTNPPEWLQIGLYFLAIETQKIRPGHDKIIDHLVSILLIECIRDHVQQMTDQQNWLSALTHPELSNALSAIHSQPEVAWTVESLAEQCCMSRSKFANLFNSIIGEPPLTYLQHYRFRLASQYLRTSNFSIQQISNKVGYSSETAFSQAFKRIFDLSPKQYRQQYIEHHLD*	YP_004995276.1	AraC
Acinetobacter pseudolwoffii	1	MNAPAQIQKAQFTQEAYAPKGVKLDKKRFGWLLSPGLPVIGMGILAGYHFGPKATQKIFAMGGPLLLHVIIPTLDALIGDDANNPNDEQIKALVNDPYYDRIVKAFIPLQMAANAFAGYVVSRPNVSLLDQVLLGISMGAINGVGVNTAHELSHRPQKKDHYWSHASLMPLGYNHFRIEHPYGHHKRVATPEDPASSKMGESFYRFWPRTVIGGLKSAIQIEKRRLERKGLKFFSQENELFHGWAMSAGYHALMLSAYGKKLIPYTLTQAFYGVTLFEIVNYIEHYGLKRTEKDDGSYERTLPEHSWNNNNIVTNLFLYQLQRHSDHHAFPSRPFQALRHFDEAPELPSGYATMLIPALIPPLWYKMMDQRVYQHYQGDLSKANILPSKRAKLLKKFGV…	WP_280560406.1	MDALSKIFDDIHLEKSEYLYLNVFHPGGFDYQHEPFMLAYILLQGQAQLKFMNGDLLELQQGDLVLLPAGSAHHVSCPDNADFSEHHAINPYFQSNAQQCVDLNRENSAEHSFILAIRSSLDMQMAKPLLSALPKYLHIQHILGDTAPEWLQVGLQFLALETQQMRPGRDKILDHLVSILLIECVRDYILNLENSSSWLNALSHPELSNALAAIHGKPEQFWTVESLAEQCHMSRSKFAQLFTQIVGEPPLAYLQQHRLRLAAQYLRNSGFSIQQIAHGVGYSSETAFSQSFKKQFEQTPTQYRLNCQNNNVKLLD*	WP_100328572.1	AraC
Acinetobacter radioresistens	1	MNAITQVDKITEPVKFTDKKRKLWLLGLVVPNIANATFLGYQFGPKITKKLFTYMGPLALHIIIPAIDKYMGEDPENPPEEAVTDLENDPYYARVVKLFIPLQIIANLYGNYLVSQKAVSLEERILFGHILGLVNGVAINTAHELSHKSGKLEHYLSHLCLAPTGYNHFRIEHPYGHHRRVATPEDPASSQLGESFWQFWPRTVTGSFKSAIEIETRRLDRKGKTFWSLENELFHGWTITAAYHMFMLKLFGAGIIPTQLIQSCCGITLFEVVNYMEHYGLKREDLGNGRYARTRPEHSWNNNSRFSNVLLYQLQRHSDHHAYPTRSFQSLRHYDNVPQLPAGYASMVLPALIPKWWFKLMDERVIKHYDGHTDKINFYPKAREKILGKYVHLFKTRTE…	WP_111281845.1	MINKNVPLIPVRYYLKLVELLIARNIPIQVFLDELHIDIEQYLAQPDLKVSISQVEKIIQYCLRFPVNTDLAFELGRSLHLSSHSLVGYAILTSKTVEHALKLVTRYFSLIMPSFKASIYFNKNQQAEWLIEPELDMDQSVLNFHIEAIAIALHNNLNDLIDSPFLSFSIFLSLPEPPHFKQINQLKQVRFHFNALNRPGLKITLGQELLAYKLPLADEMTLKAVEFKCQEQMKEITQSQDFPEWIKMILLNTYQMPTLTECAELLHVSTKTLQRQLHRKNSDFNGIKKQVIILKAQERLIHSSASITQIAYELGYSSSSNFSRAFKALVGLTPEAYRQQFQ*	WP_111281847.1	AraC
Acinetobacter schindleri	1	MNAPAKITNIHLEQDAQLLKGRQLDKKRFGWLLSPGLPVIGMGILAGYHFGPKATKKVFALGGPLLLHVIIPTLDALIGEDENNPSDDQIKALIKDPYYDRIVKLFIPLQMAANAFAGYVVSRPNVSLTDQVLLGISMGAINGVGVNTAHELSHRPNKSDHYWSHASLMPLAYNHFRIEHPYGHHKRVATPEDPASSKMGESFYKFWPRTVFGGLKSAIEIEKRRLQRKGLSFFSKENELFHGWGMSAAYHALMLKTFGKKIIPYTLTQAFYSISLFEIVNYIEHYGLKRAETEKGKYERTLPEHSWNNNNIVTNLFLYQLQRHSDHHAFPSRPFQALRNFEEAPVLPSGYATMLIPALIPPLWYKMMDKRVYQHYQGDLNKANILPAKRKQIFRKFGI…	WP_163165894.1	MDALSKIFDDIHLAKSEYIYLNVHHPYRLLYRHEPSMLAYVILHGQAQLSFEDSDHVIVLQQGDLILLPSAKAHQLHCPNDQELTQSSPINSFFASHSQQSIDFGQVQPQRNFILAIRSKMDIQMARPLITSLPDYLHIQHILSDSAPEWLQIGLQFLALETQNTRPGRDRILDHLVSILLIECVRDYILNARHASSWLNALSHPELSSALAVIHGQPEQSWTVESLAEQCHMSRSKFAQLFTQVVGEPPLAYLQQHRMRLAARYLRDGLMTVQQIAHRVGYSSETAFSQSFKKQFELTPSQYRQQHQGQQ*	WP_171521735.1	AraC
Acinetobacter seifertii	2	MNAPVNVQQELMPVPASMREIDRKRYLWMISPALPVIGLGILAGYHFGPRPLKKVFALGGPLLLHVVIPAIDTIIGKDARNPTDEEIKLLEKDPYYSRLVKSFIPLQYAANVYACYLTSRKTTSFIDKILLGISMGAINGIAINTAHELSHKHDRIDHILSHLALVPTGYNHFRIEHPYGHHKRAATPEDPASSRMGETFYEFWPRTVIGSFKSAIEIEKNRLKRKGKEFWSLDNELLQGWGMTAAFHSSMIGLFGKGTIPYLATQAFYGISLFEIINYIEHYGLLRQKKENGQYERTMPEHSWNNNNVVTNLFLYQLQRHSDHHAYPTRPFQALRHFDEAPELPSGYASMLLPALIPSLWFKMMDKRVFDHYKGDLNKANISPKRRAKIFKKFGVVDK…	WP_019459032.1	MIDRVNMDALSKFFDDIHLNKSEYIYIKAQNEWAFKTQDQSALLAYIVLTGSVYIQINASEKITAKAGDIILIPSGKAHHATDSKATASKLVDPVDITPLFNGHRQDPIELGSAASENTLLLCLRCQVDTHMAGPLINTLPPIMHIQRENKTTPPEWLQIGLYFLAVETQKIQPGHDKIIDHLVSILLIECIRDHIQQMSDQQNWLGALTHPELSNALSAIHSQPEASWTVESLAEQCCMSRSKFANLFNSIIGEPPLTYLQHYRFRLASQYLRTSNLSIQQISNKVGYSSETAFSQAFKRVFDLSPKQYRQNYIGSSLDQ*	WP_198071092.1	AraC
Acinetobacter seifertii	2	MNMHTQLDVEQATTTFKDKKRHLWLLGLAVPTIAMGGLAGYQFGPKKTKKFFASFGPLFIHGVIPALDKLIGEDKENPPLDAIADLEADPYYARIVKLFIPLQYATNIYGAYLATRKNTPIADQVLLGTLVGMVNGIAINTAHELSHKSGRLEHYLSHLALAPSGYNHFRIEHPYGHHRRVATPEDPASSQFGETFWKFLPRTVVGSFKSAVEIEKNRLERKKLPFFCKENELIHGWAMSAAYHAAMFAKFGARSIPFQVTQAAYAVTLFESVNYIEHYGLKRAKKENGQYERTLPEHSWNNNNVVTNLFLYQLQRHSDHHANPTRSFQTLRHFEDAPQLPAGYGAMILPAFIPSWWSKIMDERVVEHYKGDLSKINMHVDVKEKMLEKYIKQNNAA*	WP_198071392.1	MQKQQIPVIPSRYYLRLIEILIGTHQYNNDLLRTFQQELAKTELLSIQQIEQFIEIGLSLPNTQDLAFELGKNIKLSSHSLVGYALMTSPNLEHALRLIAQYFRLIMPSFKLSIGFPTNQQKVELLFEPILQMNKQCLAFHIEAIAVAFYYSLLELAGQQLQRYQVYLSIPEPSYQERYISLVKANFHFNYTWLSGIRVVIDEQQLALPLPLADAHSLKIVEQRCQEQIQKIYHQGEIVEWVSMMLRQANQVPTLMECAKVLNISTKTLQRYLQQQGVEFHALKQQISTERAIDLLENSSFTITHIAYELGYSNPANFTRAFNKVHGCSPQAYRQEYLKKVNLL*	WP_198071393.1	AraC
Acinetobacter soli	1	MNAPVKVDPSLEDAIQATKSMREIDRKRYLWMISPALPVLGIGILAGYQFSPRPIKKIFALGGPLLLHVIIPTIDTLIGKDASNPSVEEIKQLENDPYYARLVKTFIPLQYIANVYACYLTSRKQTSFLDKILLGISMGAINGIAVNTAHELSHKQDRIDHLLSHLALVPTGYNHFRIEHPYGHHKRAATPEDPASSQMGETFYEFWPRTVFGSLKSAIEIETTRLKRKGKKFWSKENELLQGWGMSAAFHSSMLGIFGKGTLPYLVTQAFYGISLFEIINYIEHYGLLRQKKENGQYERTMPEHSWNNNNIVTNLFLYQLQRHSDHHAYPTRPFQALRHFDEAPELPSGYASMLLPAMIPPLWFKMMDQRVLAHYKGDLSKANIYPKRRAKLFAKFGL…	WP_212515491.1	MDALSKIFDDIHLNKSEYLYLKTQGEWAFHCGAQDALVTHIILMGSATFYITDGTQVEAQAGDIVLIPSGKAHHVSNDRQSKLIDSMSIDHLFNGHLNDAIEFGSGSNEHALIFTVRSHIDMHMAGPLLDALPAFLHIHHAMSSTGPEWLRVGLYFVALETQRIQPGRDKIFDHLMSILFIECVRDYIAQLDDQESWLTALKHPELSSALAAIHAYPEQPWTVETLADQCCMSRSKFASLFQSVLRETPLAYLQQHRLRLAVQLLRTSNFNIQQIAHKVGYASETAFSQAFKRQFEQTPKQYRQSINVNIE*	WP_212515490.1	AraC
Acinetobacter towneri	1	MNAPLHLLKEMEQDVPYKSAAQLDKKRYLWLISPFLPVLGMGILAGYQFAPKPAKKVFALGGPLLLHVIIPTIDTLIGQDANNPSNEDVKRLEEDRYYSRLVKSFIPLQYAANIYAAYLVGRPQTSLVDKIFLGISMGMVNGIAVNTAHELSHKSSKIDHLLSHLALAPTGYNHFRVEHPYGHHKRAATPEDPASSRMGETFYEFWPRTVKGSFKSALQIETQRLKRKGKSFWSKDNELLQGWGMSAAFHAALLARFGTGIIPYLATQAFYGISLFEIINYIEHYGLLRQKDAHGKYERTMPEHSWNNNNIVTNLFLYQLQRHSDHHAYPTRPFQALRHFDEAPELPSGYASMLLPAMIPPLWFKIMDKRVFEHYQGNLNKANIQPKRRARIFKKFGVV…	WP_004973378.1	MDALSKIFDDIHLHQSEYIYLNPQGDWSFQYRDQGAMLAYVVLQGSLHIHLSAQTHLHIDAGDIVLIPSGCSHYASATADTHWTEHFDISDLFQIQSQQSINFGTINHTQAEDAFILVIQCHMDTTMAKPLLSALPEYLHIPHIMCSTAPEWLQIGLQFLAVESHQIRPGRDKILDHLVSILLIECVRDYIFQLDDSNNWLGALAHPELSNAPAAIHGQPEKAWTVESLAEQCCMSRSKFANLFNQVIGEPPLAYLQQHRLRLASHYLQQGQLSIQQIAHRVGYSSETAFSQTFKKQFELTPSQYRQQFQNNNAITK*	WP_179990757.1	AraC
Acinetobacter ursingii NIPH 706	1	MNASVKVQQELLTVASKSKLELDRKRYMWMLGPALPAIGIGILAGYQFAPRPLKKLFALGGPIVLHVIIPTIDTIIGKDANNPTNEDIKLLENDPYYATLVKTFIPLQYAANVYASYIASRKETSFLDKILIGISMGAVNGIAINTAHELSHKQDRIDHLLSHMALVPTGYNHFRVEHPYGHHKRAATPEDPASSQMGETFYEFWPRTVLGSLKSAIEIETNRLKRKGKQFWSKDNELLQGWAMSATFHASMVKLFGKGAIPYLATQAFYGISLFEIINYIEHYGLLRQKKADGNYERTMPEHSWNNNNIVTNLFLYQLQRHSDHHAYPTRPFQALRHFDEAPELPSGYASMLLPALIPSMWFKMMDKRVFDHYKGDLNKANIYPKRRAKIFAKFGLVD…	WP_004998224.1	MDALSKIFDDIHLNKSEYIYIKAQGEWAFSMQEQHAVIAHIILMGSIHFKIDSNTSLTAQAGDIVLIPSGNAHYGSNSQDNKLIDSLDVSDFFKGHRDDAIEIGTRSSESALIFTVRCHIDTLMARPLLSALPSYIHIHHAMSSTGPEWLRVGLYFVALETQRIQPGRDKIFDHLMSILLIECVRDYISQLDDQDSWLNALSHPELSSALAVIHGRPEHPWTVESLAEQCCMSRSKFASLFQSIIHETPLAYLQQHRLRLASQLLRESNLTIQKIANNVGYSSETAFSQAFKRQFDLSPKQYRQNYMQD*	WP_004998225.1	AraC
Acinetobacter variabilis	1	MNAPAQISKAQFTQDASALKGLQLDKKRFGWLLSPGLPVIGMGILAGYHFGPKATKKVFAMGGPLLLHVIIPTLDALIGDDANNPNDEQIQALVKDPYYDRIVKMFIPLQMAANAFAGYVVSRPNVSLVDQVLLGVSMGAINGIGVNTAHELSHRPQKKDHYWSHASLMPLAYNHFRIEHPYGHHKRVATPEDPASSKMGESFYRFWPRTVLGGLKSAIQIEKRRLERKGLKFFSQENELFHGWAMSAGYHALMLKTYGKKIIPYTLTQAFYGISLFEIVNYIEHYGLKRGQKADGTYERTLPEHSWNNNNIVTNLFLYQLQRHSDHHAYPSRPFQALRHFDEAPELPSGYATMLIPALIPPLWYKMMDQRVYQHYQGDLAKANILPSKRAKLLKKFGL…	WP_302700560.1	MDALSKIFDDIHLEKSEYLYLNVFHPGGFDYQYEPSMLAYVLLQSQAQLIFKDGDLLELQQGDLVLLPAGSAHRISSPGNADFSEHHSINSYFQTHAQQCVDLNITHSAERSFILAIRSNLDIQMAKPLLSALPKFLHIQHILGDTAPEWLQVGLQFLALETQQLRPGRDKILDHLVSILLIECVRDYILNLENASSWLNALSHPELSNALAAIHGKPEQPWTVESLAEQCHMSRSKFAQLFTQIVGEPPLAYLQQHRLRLAAQYLRNSGFSIQQIAYLVGYSSETAFSQSFKKQFEQTPTRYRIACQKSKTPLLD*	WP_302700559.1	AraC
Acinetobacter venetianus RAG-1	2	MNMLTELDVEQVTTPFKDKKRHLWLLGLAVPAIAMSGLAGYQFGPKKTKKFFASFGPMFLHGVIPALDKLIGEDTENPPISAIADLEADPYYARIVKLYIPLQYAANLYGTYLASRKGTSLADQVLLGTTIGMVNGIAINTAHELSHKTGKLEQYLSHLALAPSGYNHFRIEHPYGHHRRVATPEDPASSRLGETFWKFLPRTVIGSFKSAIEIEKKRLERKKLPFFCMENELIHGWAMSAIYHSGMLTKFGARSLPFQVTQAAYAITLFESVNYIEHYGLKRQKKANGQYERTLPEHSWNNNNVVTNLFLYQLQRHSDHHANPTRSFQTLRHFEDAPQLPSGYGALILPAFIPSWWSKIMDDRVVEHYKGDLQRINIHPEAKEQILEKYATEQIEAA*	WP_004880163.1	MQKQQIPVIPARYYLRLIEILINTNQYDNQLLCAFRDELSQTELLSIQQIEQFIAMGLSLPNTEDLAFELGKNLKLSSHSLVGYALMTSPNLEHALRLIAQYFRLIMPSFKLSIHSATDPQKIELLFEPILQMNKQCLDFHTEAIAVAFYYSLFELAGQQLQRYQIYLNIPEPIYQERYLHLVRAHFHFNYTWLTGIRVIIDRLQLALPLPLADAHSLKVVEQRCQEQLQKIYHQGEIVEWISMMLRQANQVPTLTECAKVLNISTKTLQRYLQQQGVEFQTLKQQISTERAIDLLENSNYTITHIAYELGYTNPANFTRAFNKVMDCSPQAYRLKSQERKAT*	WP_004880165.1	AraC
Acinetobacter venetianus RAG-1	2	MNAPVNVEQELTPVSIPKSKTELDRKRYLWAISPALPVIGIGILAGYQFAPRPLKKIFALGGPIVLHIVIPTIDTIIGKDANNPTDEDIKLLEKDPYYSRLVKSFIPLQYAANFYACYLTSRKETSFLDKILLGISMGAINGIAINTAHELSHKHDRIDHILSHLALVPTGYNHFRVEHPYGHHKRAATPEDPASSQMGETFYEFWPRTVIGSFKSAVEIETTRLKRKGKEFWSTDNELLQGWGMSAAFHGSMVGIFGKGVIPYLATQAFYGISLFEIINYIEHYGLKRQKDENGKYQRTMPEHSWNNNNIVTNLFLYQLQRHSDHHAYPTRPFQALRHFDEAPELPSGYASMLLPALIPPLWSKMMDKRVFDHYKGDLNKANIYPKRRAKIFKKFGVV…	WP_004879359.1	MDALSKIFADIHLNHSEYIYLKTQGEWSFICQDQTALIVHIVLVGSVFIQVDGQNSLTANAGEIVVIPSGKAHTGADNAITKLVNAVDISKFFDGHKEDAIEFGTESSEKNLILTVRCQIDTLMARPFIQALPTLIHLQHGDTSTPEWLQIGLHFLALETQNIQAGRDIIIDHLVNILLIKCIRDHIQQISDQSGWLSAFNHPELSNSLAAIHNHPEDAWTVETLAEQCCMSRSKFASLFHEVIGESPLAYLQQHRMRLASQYLRKSNYSIQQIANKVGYSSETAFSQAFKRTFEISPKQYRQQYIQNET*	WP_004879358.1	AraC
Alcanivorax borkumensis SK2	2	MFENTNPDVMLKMKKYGYLAFWAIMVPLVPFSAFVGVESGTQDYWAWFMYAFIFGIIPVLDYLVGKDPTNPSEDVQVPTMSEEVFYRVSAIAMGFVWIAVLFYAGHIFMNNGYGLLGKIGWIVSIGTVGGIIAINLGHELIHKDPKVENWMGGLLLSSVTYAGFKVEHVRGHHVHVSTPDDASSSRYNQSLYNFLPKAFVHNFINAWSLEKKYLERKGKKNISVHNELIWWYSISALFAATFGLLWGWQGVVFFLGQSFFAALALEIINYIEHYGLHRRVNDKGRFERVTPAHSWNSNFLLTNLALFQLQRHSDHHAYAKRRYQVLRHYEESPQLPAGYATMYVLALIPPLWRKVMNPRVEAYYEGELDQLFRDGKRVNNIA*	CAL15570.1	MAQIRQGPSKDPTMSLQAVSLSEQIARHLSEQIITGELAPGSRLPENDLAKQLDVSTNSLREAFRLLEKQHIIELQPRKGARVCEVTDKQVRDLYDFLFMLLSGLAGQAAARWQPGDIEDLVEMLPQLEQHFMNNDMRSAHKLAFHFVEIATRRFAHNRYLASNILNLIPLLKRYSFIALQEDISEFDVSLQIFKRLQVNVVSRNVADAEADIREYGENQCQIVLRAIAKRNVA*	CAL15569.1	GntR	tatccatcatgggcctaatatctcattaattgagttgtttgacaattcatgaactcatgggtagtctcaccgtgacattgatgactgtgactgtttggcttgaactagcgaggtgtgagcc	ATTGTCAAACAAC
Alcanivorax borkumensis SK2	2	MSENILTEPPRSDADNEGYVDRKRHLWILSVLWPATPIIGLYLVSQTGWSIWYGLVLILWYGLVPLIDTMLGEDYSNPPESVVPKLEQDRYYKVLTYLTVPIHYAALIISAWWVSTQPIGVFEFLALALSLGIVNGLALNTGHELGHKKETFDRWMAKLVLAVVGYGHFFIEHNKGHHRDVATPMDPATSRMGESIYTFSLREIPGAFKRAWGLEEQRLSRCGKSVWSLDNEVLQPMILTVVLYAALLAFFGPLMLIFLPIQMAFGWWQLTSANYIEHYGLLREKLPNGRYEHQKPHHSWNSNHVMSNLILFHLQRHSDHHAHPTRSYQSLRDFSDLPTLPTGYPGMFFVAFFPSWFRSLMDDRVMEWAHGDINKIQIQPGMREFYEQKFGVKGSESPD…	CAL18155.1	MLCDNLENWCLRMSDRMWARQRFITQGCIERGRLKASAESESKVILYRAPLGYGKSVQVAFEAGTQGREEGGVAYINTRSYPGSGEITDSLLAALILYQIKGREPWSVIQSNDDIIESLRDTLCNAKNPIKICIDGIGEAEHGVGLVENLICETPNNVKFYIAPSNAGALARLSMMAGVVTYGAHDLVFTEEEVCELPGMHSAKAKNVIEATGGWPALVGLMCHTSNPNLPAATWPETRSYFRNNLLNALPNNTREFICKAAMLEEISVACYDYVYKTEEAHKEIPFINENYALFTPTESSRECMVMHPVLREYLRGLFDSIQRERRSYVLKRVAFWHWRRGEYLHSINAAQEASDHSWARAVSDSIILDVALRQGEIEVLRTWFEKVPVRTIKKIASL…	CAL18154.1
Alcanivorax dieselolei B5	3	MSKAGEFTGPSGVVYRDRKRHLWVSSIFVPAIVFIGPLLYLANGNALMLWIPLVFYYLTVPVLDMLIGEDQSNPPEEVVPQLEEDPYYRWVTYALVPVIWGAWFFGAWFVGTQDLPWHGLLAMILLLGGTCGVGINLGHELGHKKGKGERWLAKFVLAPCAYGHFFIEHNKGHHRDVATPEDPASSRMGESIWKFVLREIPGAARRAWKLEQERLESRGKSVWSLDNEIIQPAIITAIAWGTVLALFGIGILPYILGTAFWGAFQLTSANYIEHYGLLRHKTKTGRYERTQPYHSWNSNHMFSNWATFHLQRHSDHHAHPTRRYQSLRHFDDVPSLPNGYFGMFLVSYIPPLWYRLMDKRLLEHAGYDARNINFDPDKREALIRKYGIQHGDAPPRVV*	AFT69005.1	MSIQMAARLRPAIHPTYPRLLCAHLHSRGFDNATIFEGTRLHWEQLLGEHRYLSLEQMSRLIRRSIELTGEPWLGLDIGGVTSVSAHGPLGFAVVSAADLGAVLRVLSRFVGVRFQPVTVHLREEPERVVLTMEEEEDLEEVREYVNGAVLATFFHLIDTVTSRRLRDLVVSMPTPEPEWAEVYTEKLGCPVRFGTSALTIEVPAALLATPCLTSDPGLHRTALRDCEHQLRQLQSGGPLSQRIGVQLLECEGHYPSLDEMAARHAMSRRTLIRKLKEEGSSYQELLDEVRRELAAWYLLETTQPVERIAEKLGYQDPSNFSRTFQRWFGTTPLRMRKGG*	AFT69006.1	AraC
Alcanivorax dieselolei B5	3	MFAKMSSDTMLKIKKWGYLLFWAAVLPLLPFSVYVGREAGTQDYWAWFIYFVVFGMVPLLDYLIGKDPSNPDEKVQVPSLSEERIYTFFLFLMGFVWLGVLFYAGHVFISNDYGWFGKLGWIVSIGTVGGIIAINLGHEFVHKDPKLENWMGGLLLSSVTYAGFKVEHVRGHHVHVSTPQDASSSQYNQGLYSFLPRAIKHNFLNAWKLEKQYLERKGKKNFSIHNELIWWYSISALFAVAFGIAFGWQGVLFFLAQSFVAALTLEVINYIEHYGLHRRVQENGRYERVTPAHSWNSNYLLTNLALFQLQRHSDHHAYAKRRYQVLRHYEESPQLPGGYAAMYVLALFPPLWKKVMNPRVEAYYEGEMDQLFRNARRVNNIA*	AFT68392.1	MTLRAVSLSEQIADHLAEQIVRGERKPGEKLPEAELAKQLEVSTNSLREAFRLLEKQHLIELQPRRGARVCEVSESEVRDLYDFLFLLLSRLAAMAASNWRPGQIEDLATMLPDFQRCYDQGDVQGGHQLAFRFVEIATDRFADNRYLAADITDLMPLLKRFSFIALQEETTEFDVSLRIFQRLLENVLARDPEKAAADIREYGENQCRIVLRAVAKRES*	AFT68391.1	GntR	aaagggctccttttgatgagagcgattatcccgattatgagctgatgtgtcactaattgaattgtttgacaattgaattaatcatgctaacgttgccatcgaggactgttactgtcactagcgaggccgctc	AATTGTCAAACAA
Alcanivorax dieselolei B5	3	MKTVTMQTQSGEVQEWRDSRRYLWLLSTLTMLLPLFTVWLASSTGWAVFWWFGFLFVFGVIPLLDMLLGEETENPPEALVPRLEQDRYYRWAVYVCLPFLYGAFIYAAWVAATWSLPWYSYLGLAVSTGCATGIAINTAHEMGHKTDRHEKWMAKLCLAPVFYGHFYVEHNRGHHVRVSTPEDPASSRFGETFWEFLPRTVIGSLKSAWSLEKQRLERQGLSVWSWQNDNLQAWALSAVLWGVLMLWLGWAVVPFLLIQSLFGFQLLEVVNYLEHYGLLRQKKDNGRYERCLPEHSWNSNRRVTNIFLYQLQRHSDHHAYPTRSYQSLRHFDESPQLPGGYASMILLAWVPPLWFRIIDPMVVRHYQGDMSRANIKPRIRDEVLARYGGREPVN*	AFT72652.1	MSSSRKTPAALLRSLRQQAFRPTGGTSADLEKRQEFTIDELAREAGSTVRNVRAYQDRGLLPPPEKRGRTGIYSDVHLARLKIIGALLERGYTLNNIRDLLSAWEEGRDLNDILGLEVAVTSWRNPQVPSYVDYQDLIDDFGEDITPEVMTKAVSLGYIVPEGMRLRVPYPRVYNAGKELVEAGVPLDAVLTHVRLVRQEVDKLAERFIGMIIQHLVDDKYGENSLPQGEDVATLAEFITRIRPLAEAVVNDELGRVLEKSINKVLVDRLENVLAHLEKHH*	AFT72651.1
Alcanivorax pacificus W11-5	4	MLRRADPNRVLKLKKWGYLLFWLSVLPILPLSAMIGRESGTQDYWAWFIYIVIFGIVPILDYIIGKDPSNPDEAVQVPAMTQETFYRVLTLLMVPLWYGVLLYAGWVFVNNDYGWFGQLGWIVSIGTVGGVIAINLAHELIHKDPKLESWAGGLLLASVTYAGFKVEHVRGHHVTVSTPEDASSSRYNQGVYAFLLHAFPHNFINAWKLEKQYLARKGKKNISLHNELIWWYGISALLGVLFWFLFGWQGVLFFYGQSFVAAFTLEVINYIEHYGLHRRVLENGKYERVTPAHSWNSNYFLTNLALFQLQRHSDHHAYAKRRYQVLRHYDDSPQLPGGYASMYVLALFPPLWKKVMNPRVEAYYQGEMDQLFRTGKRVNNISSA*	AJD46468.1	MAMMEPEGLKTPTTLASWPLAVARALDADGRDGAALLAMAGLSQPVLEASPGGRVPTALMTRLWALVQQQTGDPAFGLKVAGHAQPLHFRDLGIMMLACQRPLDVLLALVRYYRLISDSVHVQLVSQPGRLGLCIRELPQVPVHPMALDAFTAGQLRMMKLVGGDTLRAVAVSLSRPAPIQPAPWRKAFGVLPAFGAPETVLWYPRDLLEAPRLGGNEALVRQGESGVQAYLAGLDGAPGQDPVAQARQVLRAGLPAIGTLDDLARAMGLGVRSLRRLLDQAGPGFRALKDEVLMEQACQWLRDTRLPVGEVAARLGFNDAGSFSKAFRRHTGTTPLRWRRHHPVG*	AJD46466.1	AraC
Alcanivorax pacificus W11-5	4	MIVHHIARWPIKNNNPLNEVLTMSTTYQINHPEKGLIQYTDQKRYLWMASILLPLLAVSGVAGYFWLTSEWALLAPLVFLYGVVPALDNLFGSDENNPPEELVPQLEEDRYYRILTWLTVPMHFIVLFAMAWFVGTTELSLWAMVAVALTAGIYSGLGINTAHELGHKKPLLERRLARLALAVSTYGHFCVEHNRGHHRDVATGEDPASSRMGESIYKFMLREIPGAFRRGWEEEQQRLQRKGKSVWSLENEILQSYALSAVIQVGLIATFGWVMVPFLLIHNFWAWFQLTSANYIEHYGLLRERKENGRYEHCQPHHSWNANYIFSNILLFHLERHSDHHANPTRRYQSLRNFDNIPELPNGYFGMFLVAYIPWLWYRVMDKRLLALPHIQGDLSKVN…	AJD48670.1	MAGVSAAYVRLILQGEISADRLLAGTGLTAATLRDVEFVPWQTLARVFERLDQHQGEREPEWPIRLGERLNITSHGAVGFAALTAATVGEALETLVSCYRARITAVELLLHEEQGKYVLSLKDLTGDRVFFCRVALIIMKVVEALLEALLGQLPARAVQLTLPNWVADVGSVARLYRADTQPGSRFAVALPVAWRHLPSPLSEPTAHRENILESRRIIGQRGGFSTTSGMVEFLVRNALESGSAETVKAGVPPTLEAVAGRMNVTSRTLIRRLRAEGASYQGIVESLRQEYARRLLTDARLTVADVSLRLGYTEPANFGRAFRRWYGVSPAAWRKQAPGAAGGNPGS*	AJD48669.1	AraC
Alcanivorax pacificus W11-5	4	MFERSDAQRMMTIKKWGYPLFWATMLPLLPLTALIGREAGTQDYWAWGLYFVVFGIIPVLDYIIGKDPSNPDEITEVPSLNEERIYRVFTLLMVPIWFGALFWAGWVFVNNDYSWFGMLGWIVSIGTVGGIIAINLAHELIHKDSRLETWAGGLLLSSVTYAGFKVEHVRGHHVHVSTPDDASSSRYNQSLYHFLPRAFVRNFINAWRLEKQYLERKGKKNISVHNELIWWYGISAALAVVFGLLFGWMGVVFFLGQSFFAAFALEVINYIEHYGLHRRELDNGKYERVTPAHSWNSNYLLTNIALFQLQRHSDHHAYAKRRYQVLRHYEESPQLPGGYAAMYVLALVPPLWKKVMNPRVEAYYQGEMDQLFRTGKRVNNIA*	AJD46448.1	MPLKAVALSDQIADHLAEQIIHGTLPPGARLHENELAKQLDVSTNSLREAFRLLEARHLIEIQPRRGARVREVTEAQVQELYDFLFLMLSELAGRAAKVWQPGELDELARMLPQLEQLHQAGDIAGAHQMVFRFLPHMLVFARNAYMARAISDLIPLLQRYSYIALIEETSEFDMSLQIFQRLLVNVVARQAEAASADILEYGENQCRIVLRALHKRNATPVAAVQ*	AJD46447.1	GntR	ggatcaggactccgtgtcagagcggccagtatacacaacagaccgtgacagacagaatacatgaattgtttgacacttcaattactcaggtatagcctcccaccttgacagtacccaatgacaaggacaaatccggcccgcgaggccgatgggagagacacc	AATTGTTTGACACTT
Alcanivorax pacificus W11-5	4	MTATTLQPEWTDKRRYLWLLSTLTMLLPLGAILLANTTGNALSWWFGPIFVFVMIPLLDMLLGEETENPPEEVVPRLESETYYRVAVWVAVAFQYWAFITACYVAATYVLPWYSYLGFAITTGTAMGIAINTAHELGHKTNGFERLLAKLALAPVFYGHFFVEHNRGHHVRVSTPEDPASSRFGETFYRFLPRTVFGSLRSAWHLEAERLAREKKPVWHWQNHNLQAWGMSVVLWGGLLLWLGWGLLPFLLIQSVFGFQLLEVVNYIEHYGLLRRKKDNGRYEPCRPEHSWNSNRRVTNIFLYQLQRHSDHHAYPTRSYQSLRHFDEAPQLPGGYASMIVLAWVPPLWFWVMDKRVIDHYGGDRSRINQG*	AJD47760.1	MSTPTPPKPRRGRAYRGVSIEARRAERHQKLLDAGIQVIGTQGYHATTVKAVCAEAGLTERYFYESFSNSEALLCEAYAHIIGQLRERIGTSLSAHQAQPDTLIEAALNSYFSYLRDHPGHARLMMVEVLGVSPTVDQHYRRVMEDFAEFLAATRRGLYPAQDTHGVDEMMIATGLIGALVNMAMRWMLSGFRESPESVVAAARTVLLAVNRHLLEADQP*	AJD47761.1	TetR
Aliiroseovarius crassostreae	2	MVPAQTVASFRRAAPFGISILLPLLVWVSATQGGWFLLLPPLGTWWLYTGLDALLGRNTENPDPETPDDQLLWYLLITMIWFPIQLVLIYGMLAYVIEADHLSVAEKFGVFFGVGVLSGTIGIVYSHELMHQSNRLERWLADLLLATVLYSHFRTEHLLVHHPHVGTTRDAVTAKYNEGFHRFFFRVLQDSPRSAWAAEKAMLARRNLSVWNARNPFWRYAILQALALLLAVLVGGALGVALFLFQALVAVWQLELTNYVEHYGLTRRHLGEGKYEPVRPHHSWNADHKATNWLFINLQRHSDHHYKPARRFPLLQTYPDDVAPQLPFGYVVMTMMAMIPPLWRRRMNPRVRAWRKRYYPDIEDWTPYKRGDLPPPVIR*	WP_259794957.1
Aliiroseovarius crassostreae	2	MGYKLRYFAMAALAPVALLLLGGGLGGWFAVSALIYMTLLSFVLDEWIGKLAGTADPEADFTAANQLSILLATAHFILLLLVVFALSGGTGIGIFPGIALALAAGLFFGQVSNSNAHELIHRSDKRLFTLGKLVYISLLFGHHTSAHNKVHHRFVATEDDPNSAREGESFYAFAPRAWIGSFTAGYAMEKADIARAKQAGKWRVNPYAGYLAGAVIMLVLVGTSFGTKGVAAYLFLCFYAQVQLLLSDYVQHYGLMRARVENGGYEPVGDHHSWNSPHWFTSHLMMNAPRHSDHHAHPMRPYPALRLPDATRAPMLPYPLPTMATLALFPPVWKRVMRRSLAKWEMIRKV*	WP_259795698.1
Bradyrhizobium elkanii USDA 61	1	MIFTGTNAAGETITYRDGKRYLWMLSFIPPLIPLLSYWLFLRTHNPLVTLIPFVFIFILIPLLDVVFGEDTHNPPAEVVAAMEADPYYLRLARITVVFPWINYVALIAFFGTQDLPWWSYVALLLGVGTINGGALLIGHELGHKPDRLNILFGMLANCAVGYAHFRVEHNRGHHTWVATPEDPASARFGESIYAFATRELPGAFKRGWRNEAERLTRRGEPVWSVNNEILQGFALTLVVAAILIALFGWKVAPFIVAHHFLGWYALTQANYVEHYGLLREKLPNGRYQAVEPRHSWNTNHIVSNLMTFHLQRHSDHHANPMRPYQSLRDFDDIPRLPNGYTGMFGLAAIPPLWFRVMDPKTLAWAGGDKSKLNLRDRPASS*	WP_018272075.1	MHGSESDALRTPVSAAYARALVRAFGQTRSDRDELLKGTGIRLEALDQPGAHMPVSSLVVLAANITRRHGELWPLSAAAVWSTSLQGALDVATRTAPTIADALATGARFGSTRAPFVRNRLRKTARAIQIEISPAVKMDGALWHAVALAVSLNVHAVYVQLLEDSIGQATLQFPWPPPAGAERLLEHYSCVVKFNAAAFIFEVPKALGARPSPFADPQLHAKAIEALEAIENPQPDTAALAGIVERLIAARLPQRLAEEEAARLVGTSRRTLVRRLAETGSAFRPLLDGVLRERARIMLAAGAQSRDEMAAALGYTDATSFSRACRRWFGERGGRG*	WP_026192878.1	AraC
Burkholderia aenigmatica	2	MWEYIKYYFAPFVQALAIWGFYRGGDFTWIAIGAFPAIAMLDALLPLDLSERRMKSHFWAYLPVWIATLLLPVMYFVFAWSVGHHALTALQMAGGVAGLAWLSVVPGVPATHELYHSRGRLARFVGRYGQIAFLDCMRMEVHVVGHHRDVGTAEDVDTARRGATLYRFVIRSMWESTRLELKLDADTLEKRGYSRWSIRHSVWRAILAVVVFVGIIHAIGGVKAAGLCFIAMVIARFWVEAFNYYQHFGQTRVVGTPIEKRHVWNHYGTLSRLYAFEITNHAEHHLNSYLPYYKLVPDRQAIIMPSIIVCFLSGFIPPLWYSRIIKPALRRWDNEFASPAERRLAMEQNRSVGWEDWFDEPPTKPGKPTTTAWAGS*	WP_043185580.1
Burkholderia aenigmatica	2	MAMTDGSASGWSDGKRYLWLLGALTITLPILAAQLALSTGLHVFWWFGPLFAFGVIPILDTLIGDDRDNPPEAVVPHLERERYYRLIVYLATFVEYVAFFVCVWIVGTHALAWYDYVGFALSLGAATGISINTAHELGHKTNRFERWLAKITLAPVAYGHFYVEHNRGHHVRVATAEDPASARYGESFWAFLPRTVTGSIRSAWRLEKARLERLGHSPRTWRNEVLHAWAMTVVVWGIAIAMAGKVVIPFLVIQAVYGASLLEVVNYVEHYGLGRRKLPSGRYERCTPQHSWNSNHVVTNLFLYQLQRHADHHANPTRSYQALRHFDDSPQLPAGYATMILFAYVPPLWYRVMNPRVVAHYGGDMAQSNIKPSIRARVLAQYPAAA*	WP_089450095.1
Burkholderia ambifaria	1	MAMTDESASGWSDGKRYLWLLGAVTITLPIFSAQLALSTGLHVFWWFGPLFAFGVIPILDTLIGDDRDNPPEAFVPDLERARYYRYIVYLATLVEYIAFFMCVWVVGTHALAWYDYVGFALSLGAATGISINTAHELGHKTSRFERRLAKVTLAPVAYGHFFVEHNRGHHVRVATAEDPASARYGESFWAFLPRTVTGSIRSAWRLEKTRLERLGHSPWTWRNEVLHAWAMTVVVWGIAIAMAGKVVIPFLVIQAVYGASLLEVVNYVEHYGLGRRKLPSGRYERCAPQHSWNSNHVVTNLFLYQLQRHADHHANPTRSYQALRHFDDSPQLPAGYATMILFAYVPPLWYRVMNPRVVAHYGGNMAQSNIKPSIRARVLAQYSATA*	WP_011656209.1
Burkholderia anthina	1	MAMTDGSASSWSDGKRYLWLLGALTITLPILAAQLALATGLHVFWWFGPLFAFGVIPVLDTLIGDDRDNPPETVVPQLERERYYRFIVYLATLVEYVAFFTCVWIVGTHALTWYDYVGFALSLGAATGISINTAHELGHKTNRFERWLAKITLAPVAYGHFFVEHNRGHHVRVATAEDPASARYGESFWAFLPRTVTGSIRSAWRLEKARLERLGHSPWSWRNEVLHAWAMTVVVWAIAIAMAGRIVIPFLVIQAVYGASLLEVVNYVEHYGLGRRKLPNGRYERCTPQHSWNSNHVVTNLFLYQLQRHADHHANPTRSYQALRHFDDSPQLPAGYATMILFAYVPPLWYRVMNPRVVAHYGGNMAQSNIKPSIRDRVLAQYPAAA*	WP_174927637.1
Burkholderia cenocepacia	1	MAMTDESASGWSDGKRYLWLLGALTITLPILAAQLALSTGLHVFWWFGPLFAFGVIPILDTLIGDDRDNPPEAVVPHLERERYYRYIVYLATFVEYVAFFMCVWIVGTHALAWYDYVGFALSLGAATGISINTAHELGHKTDRFERWLAKITLAPVAYGHFYVEHNRGHHVRVATAEDPASARYGESFWAFLPRTVTGSIRSAWRLEKARLERLGQSPWTWRNEVLHAWAMTAVVWGIAIAMAGKVVIPFLVIQAVYGASLLEVVNYVEHYGLGRRKLPSGRYERCTPQHSWNSNHVVTNLFLYQLQRHADHHANPTRSYQALRHFDDAPQLPAGYATMILFAYVPPLWYRVMNPRVVAHYRGDMAQSNIKPSIRDRVLAQYPAAA*	WP_006496590.1
Burkholderia cepacia	1	MAMTDGSASGWSDGKRYLWLLGALTITLPILAAQLALSTGLHVFWWFGPLFAFGVIPILDTLIGDDRDNPPEAVVPHLERERYYRLIVYLATLVEYVAFFACVWIVGTHALAWYDYVGFALSLGAATGISINTAHELGHKTDRFERWLAKITLAPVAYGHFYVEHNRGHHVRVATAEDPASARYGESFWAFLPRTVTGSIRSAWRLEKARLERLGHSPWTWRNEVLHAWAMTVVVWGIAIALAGKVVIPFLVIQAVYGASLLEVVNYVEHYGLGRRKLPNGRYERCTPQHSWNSNHVVTNLFLYQLQRHADHHANPTRSYQALRHFDDSPQLPAGYATMILFAYVPPLWYRVMNPRVVAHYGGNMAQSNIKPSIRARVLAQYPATA*	WP_059685598.1
Burkholderia contaminans	1	MAMTNGSASGWSDGKRYLWLLGALTITLPILAAQLALSTGLHVFWWFGPLFAFGVIPVLDTLIGDDRDNPPEDVVPQLERERYYRLIVYLATLVEYVAFFVCVWIVGTHALAWYDYVGFALSLGAATGISINTAHELGHKTNRFERWLAKITLAPVAYGHFYVEHNRGHHVRVATAEDPASARYGESFWAFLPRTVTGSIRSAWRLEKARLERLGHSPWTWRNEVLHAWAMTVVVWGIAIAMAGKVVIPFLVIQAVYGASLLEVVNYVEHYGLGRRKLPNGRYERCTPQHSWNSNHVVTNLFLYQLQRHADHHANPTRSYQALRHFDDAPQLPAGYATMILFAYVPPLWYRVMNPRVVAHYGGNMAQSNIKPSIRARVLAQYPAAA*	WP_039343436.1
Burkholderia diffusa	1	MAMTDTTTSGWSDGKRYLWLLGAVTITLPILSAQLALSTGLHVFWWFGPLFAFGVIPVLDTLIGDDRDNPPEAAVPHLERERYYRYIVYLATLVEYIAFFTCVWIVGTHALAWYDYVGFALSLGAATGISINTAHELGHKTNRFERWLAKVTLAPVAYGHFFVEHNRGHHVRVATAEDPASARYGESFWAFLPRTVTGSIRSAWRLETARLERLGHSPWTWRNEVLHAWAMTVVVWGIAIAMAGKVVIPFLVIQAVYGASLLEVVNYVEHYGLGRRKLPSGRYERCTPQHSWNSNHVVTNLFLYQLQRHADHHANPTRSYQALRHFDDSPQLPAGYATMILFAYVPPLWFRVMNPRVVAHYGGNMAQSNIKPSIRARVLAQFSTAA*	WP_174907176.1
Burkholderia dolosa AU0158	1	MAMTDGPTADWSDGKRYLWLLGALTITLPIFAAQLALSTGIHVFWWFGPLFAFGVIPILDTLIGDDRDNPPEAAVPRLERDRYYRLIVYLATLVEYVAFFMCTWIVGTHALAWYDYVGFALSLGAATGISINTAHELGHKTNRFERWLAKITLAPVAYGHFYVEHNRGHHVRVATPDDPASARYGESFWAFLPRTVTGSIRSAWRLEKARLARLAHSPWTWRNEVLHAWAMTVAVWGIAIAMAGKIAIPFLVIQAVYGASLLEVVNYVEHYGLGRRKLPNGRYERCTPQHSWNSNHVVTNLFLYQLQRHADHHANPTRSYQALRHFDDSPQLPAGYATMILLAYVPPLWYRVMNPRVVAHYGGDIAQSNIKPSIRDKVRAQYRAAA*	WP_035972883.1
Burkholderia gladioli	1	MAKLQTAGVGWTDGKRYWWLLGALTITLPIVSAHLALSTGWHVFWWFGPLFAFGVIPVLDWLIGDDAGNPPDELVAALESDRYYRWVVYLATLVVYVSFVAAMWVLRHVPLTWYDYLGFAMSLGAATGVSINTAHELGHKTSRFERWLAKITLAPVAYGHFFVEHNRGHHVRVATLPDPASARFGESFWAFLPRTVFGSIVSAWRLEKRQLEREGHASWSPRNEVLHAWAMTAVLWGAALAYCGPRVIPFLLVQAVYGASLLEVVNYVEHYGLGRRQLPNGRYERCSPEHSWNSNHVVTNLFLYQLQRHADHHANPTRSYQALRHFDHSPQLPSGYATMILLAYLPPLWFRVMNPRVVAHYGGDMRQSNIKPSIRERVIARYAAGASA*	WP_201446181.1
Burkholderia glumae	1	MANPHPAEADWRDGKRYWWLLGALTITLPIVSALLALATGWHLFWWFGPLFAFGVIPVLDWLIGDDAGNPPEACVAALESDRYYRYVVYLATGVVYLSFGVALWVLNHVPLTWYDYLGFAMSLGAATGVSINTAHELGHKTHRGERWLAKLTLAPVAYGHFFVEHNRGHHVRVATPPDPASARFGESFWAFLPRTVAGGIASAWRLEARRLRQDGRSVWSPRNEVLHAWAISAALWGVALACCGPRVIPFLLIQAAYGASLLEVVNYVEHYGLGRRRLPNGRYERCSPEHSWNSNHVVTNLFLYQLQRHADHHAHPTRPYQALRHFAHAPQLPSGYATMILLAYLPPLWFRVMNPRVAAHYGGDMRRSNIKPSIRERVIAHYAARAPG*	WP_015876470.1	MDLLSCLLALMPVTGELDARCQFGAPWRIRGAAAAEREIHYHVLLRGQAWFEDGAGPPLAMHAGDIVMLPSGALHTLHDGSGRKPAGATMQVIDGLDVVTNKGRGAPADLLCGRFLLPALPQQLLRGHLPGRLLVRTSASASGAAGGETPGTNRLTRLVELMREESVELGAGSMALVNHLSGALFALTMRFASEAGEPPRGLLALAARPRLQPALAAMFEAPERPWTLPELAERCHMSRATFARHFDEALGRSASDLLTTIRMTMAGKQLGESGLSVAEIGERVGYQSDAAFQRVFKRQVGVTPAQWRARGRDRARRAMQHDAA*	WP_161520979.1	AraC
Burkholderia lata	2	MFHYLKYFLFHVIGIASIVAFVAGGPWITACFVALVAFYIVGDAICGDDTSTPTLRHPGILTFQLWMALPLLALIVFASVWSVSASDPLGFGMLIERATGYDALAARAAAGWGHHVSGMLLTGLMIGMIGTIPAHELTHRTWDPVSMFIGRWLLAFSFDTIFSIEHVYGHHRYVSTTEDPATAPRGRNVYFHVLASTVKGNVSAWKIEGKRLKRAGHGLLTPFNAVIRGHLMSVLLIACAWSAGGWRTAAYFTLCALWGKALLEIVNYMEHYGIVRDPATPVQPRHSWNTNRRISSWSMFNLTRHSHHHAQGEVPYHALEPFRDAPMMIGGYLTTIVVAMIPPLWHRLMTPKVLAWDRVHASERERRLAADANARSGIAGFEAATGLQALRVSGADGHG…	WP_011354827.1	MSETDFFLQPQYAIQIADQLVRMGGRPPDWFVQLQHPGPNGELTIGEFSFDAFKRLVGDALDATGEPAFGLLVGERLRVGSHGVLGYAVANSVTARQALELIERFVQVRTSLISAKLEIVGEHARLAFVERHPLGDIRQPVMEAIVLTIKNLLDYITRGTSRTSYVAFPFDVPGYAVLAGELFGCEVRYGVDWAGMAFPVAELDRPLGTSNPHALTEAVRICQDELANQNRQQAFSSRIRRLMFEKVGDFPTQRTTAQLLNVTPRTMHRRLADEGTSYREILESVRHKLAIESVKTGKLSLQEIAFLLGYDSLGNFRRAFRRWEGMSPSEYRQSM*	WP_011354829.1	AraC
Burkholderia lata	2	MAMTDGSASSWSDGKRYLWLLGALTITLPILAAQLALSTGLHVFWWFGPLFAFGVIPILDTLIGDDRDNPPEDVVPLLERERYYRLIVYLATLVEYVAFFACVWIVGTHALAWYDYVGFALSLGAATGISINTAHELGHKTNRFERWLAKITLAPVAYGHFYVEHNRGHHVRVATAEDPASARYGESFWAFLPRTVTGSIRSAWRLEKARLERLGHSPWTWRNEVLHAWAMTVVVWGMAIAMAGKVVIPFLVIQAIYGASLLEVVNYVEHYGLGRRKLPSGRYERCTPQHSWNSNHVVTNLFLYQLQRHADHHANPTRSYQALRHFDDAPQLPAGYATMILFAYVPPLWYRVMNPRVVAHYGGDMAQSNIKPSIRARVLAQYPAAA*	WP_011351263.1
Burkholderia mallei	1	MAIQQPVSADWADTKRYWWLLGALTITLPLVAALLALSTGWHVFWWFGPLFAFGVIPVLDLLIGVDSENPPESIGPRLESERYYRYVVYLATFVVYVAFAGAIWIVATQPLAWYDYLGFAFSLGAATGISINTAHELGHKTSPLERWLAKITLAPVAYGHFFVEHNRGHHVRVATPDDPASARYGESFWAFLPRTVTGSIASAWRLEKARLARSGRSAWSWRNEVLQAWAMTVALWSAAIAFGGAKVVPFLLIQAAYGASLLEVVNYVEHYGLGRRQLPTGRYERCTPQHSWNSNHVVTNLFLYQLQRHADHHANPTRSYQALRHFDDSPQLPAGYAAMILLAYVPPLWFRVMNPRVVAHYGADMAQSNIKPSIRQKVLAELAIANAP*	WP_004191500.1
Burkholderia metallica	1	MAMTDGPASGWSDGKRYLWLLGALTITLPILAAQLALSTGLHVFWWFGPLFAFGVIPILDTLIGDDRDNPPEAVVPHLERERYYRLIVYIATFVEYVAFFMCVRIVGTHALAWYDYVGFALSLGAATGISINTAHELGHKTNRFERWLAKITLAPVAYGHFYVEHNRGHHVRVATAEDPASARYGESFWAFLPRTVTGSIRSAWRLEKARLERLGHSPWTWRNEVLHAWAMTVVVWGIAIAMAGKVVIPFLVIQAVYGASLLEVVNYVEHYGLGRRKLPSGRYERCTPQHSWNSNHVVTNLFLYQLQRHADHHANPTRSYQALRHFDDSPQLPAGYATMILFAYVPPLWYRVMNPRVVAHYGGDMAQSNIKPSIRARVLAQYPSAA*	WP_069256029.1
Burkholderia multivorans	1	MATTDAPASSWSDGKRYLWLLGALTITLPIFAAQLALSTGLHVFWWFGPLFAFGVIPVLDTLIGDDRDNPPEDVVPHLERERYYRLIVYLATLVEYVAFFMCVRIVGTHALAWYDYVGFALSLGAATGISINTAHELGHKTNRFERWLAKITLAPVAYGHFFVEHNRGHHVRVATAEDPASARYGESFWAFLPRTVVGSVRSAWRLERTRLARLGRSPWTWRNKVLHAWAMTVVVWGIAIAIGGAVVIPFLVIQAVYGASLLEVVNYVEHYGLGRRRLPNGRYERCTPQHSWNSNHVVTNLFLYQLQRHADHHANPTRSYQALRHFDDAPQLPAGYATMILLAYVPPLWYRVMNPRVVAHYRGNMAQSNIKPSIREKVLAQYPAPA*	WP_155823650.1
Burkholderia oklahomensis C6786	1	MATQQPASTGWTDTKRYWWLLGALTITLPLLAAFLALSTGWHIFWWFGPLFAFGVIPVLDMLIGVDSENPPDSVVPQLENDRYYRYVVYLATFIVYVSFAGAMWIVSTHSLAWHDYVGFALSLGAATGISINTAHELGHKTSSFERWLAKITLAPVAYGHFFVEHNRGHHVRVATPNDPASARYGESFWAFLPRTVTGSVASAWRLERQRLARSGRSAVSWRNEVLQAWAMTVALWGAAIAFGGTKVIPFLLIQAAYGASLLEVVNYVEHYGLGRKQLPTGRYERCTPQHSWNSNHVVTNLFLYQLQRHADHHANPTRSYQALRHFDDSPQLPAGYAAMILLAYVPPLWFRVMNPRVVAHYGADMVQSNIKPSIRQKVLADLAVANT*	WP_010116298.1
Burkholderia orbicola MC0-3	1	MAMTNAPASGWSDGKRYLWLLGALTITLPILAAQLALSTGLHVFWWFGPLFAFGVIPILDTLIGDDRDNPPEAVVPHLERERYYRYIVYLATFVEYVAFFMCVWIVGTHALAWYDYVGFALSLGAATGISINTAHELGHKTDRFERWLAKITLAPVAYGHFYVEHNRGHHVRVATAEDPASARYGESFWAFLPRTVAGSIRSAWRLEKGRLERLGHSPWTWRNEVLHAWAMTAVVWGLAIALAGKVVIPFLVIQAVYGASLLEVVNYVEHYGLGRRKLPSGRYERCTPQHSWNSNHVVTNLFLYQLQRHADHHANPTRSYQALRHFDDAPQLPAGYATMILFAYVPPLWYRVMNPRVVAHYRGDMAQSNIKPSIRDKVLAQYPAAA*	WP_012328091.1
Burkholderia pseudomallei	1	MAIQQPVSADWADTKRYWWLLGALTITLPLVAALLALSTGWHVFWWFGPLFAFGVIPVLDLLIGVDSENPPESIVPRLESERYYRYVVYLATFVVYVAFAGAIWIVATQPLAWYDYLGFAFSLGAATGISINTAHELGHKTSPLERWLAKITLAPVAYGHFFVEHNRGHHVRVATPDDPASARYGESFWAFLPRTVTGSIASAWRLEKARLARSGRSAWSWRNEVLQAWAMTVALWSAAIAFGGAKVVPFLLIQAAYGASLLEVVNYVEHYGLGRRQLPTGRYERCTPQHSWNSNHVVTNLFLYQLQRHADHHANPTRSYQALRHFDDSPQLPAGYAAMILLAYVPPLWFRVMNPRVVAHYGADMAQSNIKPSIRQKVLAELAIANAP*	WP_004524677.1
Burkholderia pseudomultivorans	1	MAITDGSAPGWSDGKRYLWLLGALTITLPIFAAQLALSTGLHVFWWFGPLFAFGVIPILDTLIGDDRDNPPEAVVPQLERERYYRLIVYLATFVEYVAFFVCVWIVGTHALAWYDYVGFALSLGAATGISINTAHELGHKTNRFERWLAKITLAPVAYGHFYVEHNRGHHVRVATAEDPASARYGESFWAFLPRTVTGSIRSAWRLERARLARLGRSPWTWRNEVLHAWAMTVVVWGIAIAMAGKVVIPFLVIQAVYGASLLEVVNYVEHYGLGRRKLPGGRYERCSPQHSWNSNHVVTNLFLYQLQRHADHHANPTRSYQALRHFDDAPQLPAGYATMILLAYVPPLWYRVMNPRVVAHYGGNMAQSNIKPSIRDKVLARYPAAPA*	WP_060242531.1
Burkholderia pyrrocinia	1	MAMTDGSASGWSDGKRYLWLLGALTITLPILSAQLALSTGLHVFWWFGPLFAFGVIPILDTLIGDDRDNPPEAVVPHLERERYYRFIVYLATLVEYVAFFTCVWIVGTHTLAWYDYVGFALSLGAATGISINTAHELGHKTNRFERWLAKITLAPVAYGHFYVEHNRGHHVRVATAEDPASARYGESFWAFLPRTVTGSIRSAWRLEKARLERLGHSPWTWRNEVLHAWAMTVVVWGIAIAMAGKVAIPFLVIQAVYGASLLEVVNYVEHYGLGRRKLPSGRYERCTPQHSWNSNHVVTNLFLYQLQRHADHHANPTRSYQALRHFDDAPQLPAGYATMILFAYVPPLWYRVMNPRVVAHYGGDMAQSNIKPSIRARVLAQYPAAA*	WP_047900060.1
Burkholderia seminalis	1	MAMTDGSAASWSDGKRYLWLLGALTITLPILAAQLALSTGLHVFWWFGPLFAFGVIPVLDTLIGDDRDNPPEAVVPHLERERYYRFIVYLATCVEYVAFFMCVRIVGTHALAWYDYVGFALSLGAATGISINTAHELGHKTDRFERWLAKITLAPVAYGHFYVEHNRGHHVRVATAEDPASARYGESFWAFLPRTVTGSIRSAWRLEKARLERLGRSPWTWRNEVLHAWAMTVVVWGIAIAMAGKVVIPFLVIQAVYGASLLEVVNYVEHYGLGRRKLPSGRYERCTPQHSWNSNHVVTNLFLYQLQRHADHHANPTRSYQALRHFDDSPQLPAGYATMILFAYVPPLWYRVMNPRVVAHYGGDMARSNIKPSIRDRVLAQYPAAA*	WP_059557147.1
Burkholderia stabilis	2	MFHYLKYFLFHLVGIASVIAFVAGGAWITADFIAIVLFYIVGDAIAGDDTSTPVLRHSGILTFQLWMALPLLSLIVFASVWSISPSDPLGFGALVGRVTGYDALAARAATGWGHHVSGVLLTGLMIGMIGTIPAHELTHRTWDRMSMFIGRWLLAFSFDTIFSIEHVYGHHRYVSTTEDPATAPRGRNVYLHVLISTIRGNVSAWKIEGKRLKRAGHGLLTPFNAVIRGHLMSVLLLACAWSVGGWRTAAYFMVCALWGKALLEIVNYMEHYGIVRDPATPVQPRHSWNTNRRISSWSMFNLTRHSHHHAQGEVPYQDLKPFSDAPMMIGGYLTTIVVAMIPPLWHRLMTPKVLAWDRDHATERERRLAADANARSGVAGFAAAT*	WP_122170877.1	MSETDFFLQPQYVFQISDQLVRMGAHLPDWFVQLQHPGPNGELTIRDFSFDAFKRLVRDAIDATGEPAFGLLVGERLRVGSHGILGYAVTNSVTPRQALELIERFVQVRTSLVSAKLVISGEHAQLVFAECHPLDRIRQPVMEAIVLTIKNMLDYITRGANPASFVALPFDVPDYANLARDLFGCDVRYGAEWAGMAFPVADLDQPLGSSNPRALTEAVRVCQVELANLTRQHALSSRVRRLMFEKVGDFPSQQVTAQLLNMTPRTLHRRLTDEGTSYRDILESVRHKLAVESVKSGKLSLQEIAFLLGYDSLGNFRRAFIRWEGKSPSEYRRSV*	WP_069750406.1	AraC
Burkholderia stabilis	2	MAMNDESASSWSDGKRYLWLLGALTITLPILAAQLALSTGLHVFWWFGPLFAFGVIPILDTLIGDDRDNPPDAVVPHLERERYYRFIVYLATLVEYVAFFACVWIVGTHALAWYDYVGFALSLGAATGISINTAHELGHKTNRFERWLAKITLAPVAYGHFYVEHNRGHHVRVATADDPASARYGESFWAFLPRTVIGSIRSAWRLEKTRLERLGHSPWTWRNEVLHAWAMTVVVWGIAIAMAGKVVIPFLVIQAVYGASLLEVVNYVEHYGLGRRKLPSGRYERCTPQHSWNSNHVVTNLFLYQLQRHADHHANPTRSYQALRHFDDSPQLPAGYATMILFAYVPPLWYRVMNPRVVAHYHGDMAQSNIKPSIRARVLAQYPAAA*	WP_122167049.1
Burkholderia stagnalis	1	MAMTDGSAASWSDGKRYLWLLGVLTITLPILSAQLALSTGLHVFWWFGPLFAFGVIPILDTLIGDDRDNPPEDVVPRLERDRYYRVIVYLATLVEYVAFFLCTWIVATHALAWYDYVGFALSLGAATGISINTAHELGHKTSRFERWLAKITLAPVAYGHFFVEHNRGHHVRVATAEDPASARYGESFWAFLPRTVIGSIRSAWNLEAARLARLGKSPWTWRNEVLHAWAMTAVVWGIAIALFGKVVIPFLLIQAAYGASLLEVVNYVEHYGLGRRKLPSGRYERCTPQHSWNSNHVVTNLFLYQLQRHADHHANPTRSYQALRHFDHAPQLPAGYATMILLAYVPPLWYRVMNPRVVAHYGGDMAQSNIKPSIRNKVLAQYAATA*	WP_060016598.1
Burkholderia territorii	1	MAMTDASASGWSDGKRYLWLLGAVTITLPILSAQLALSTGLHVFWWFGPLFAFGVIPILDTLIGDDRDNPPEAVVPQLERERYYRYIVYLATLVEYVAFFMCVWIVGTHALAWYDYVGFALSLGAATGISINTAHELGHKTSRFERWLAKVTLAPVAYGHFFVEHNRGHHVRVATAEDPASARYGESFWAFLPRTVTGSIRSAWRLEKARLERLGHSPWTWRNEVLHAWAMTVVVWGVAIAMAGKVVIPFLVIQAAYGASLLEVVNYVEHYGLGRRKLPSGRYERCTPQHSWNSNHVVTNLFLYQLQRHADHHANPTRSYQALRHFDDSPQLPAGYATMILFAYVPPLWYRVMNPRVVAHYGGNMAQSNIKPSIRARVLAQYPAAA*	WP_059977886.1
Burkholderia thailandensis	1	MAIQQPASDDWADTKRYWWLLGALTITLPLLAALLALSTGWHIFWWFGPLFAFGVIPVLDLLIGVDSENPPESIVPRLESDRYYRYVVYLATFVVYVAFAGAIWIVGTKPLVWYDYLGFALSLGAATGISINTAHELGHKTSRLERWLAKITLAPVAYGHFFVEHNRGHHVRVATPNDPASARYGESFWAFLPRTVTGSVASAWRLERERLARSGRSVWSWRNEVLQAWAMTVALWSAAIAFGGAKVVPFLLIQAAYGASLLEVVNYVEHYGLGRKQLPTGRYERCTPQHSWNSNHVVTNLFLYQLQRHADHHANPTRSYQALRHFDDSPQLPAGYAAMILLAYVPPLWFRVMNPRVVAHYGADMAQSNIKPSIRQKVLADLAIANAS*	WP_009904578.1
Burkholderia ubonensis subsp. mesacidophila	1	MATTDGSAAGWSDGKRYLWLLGALTITLPILAAQLALSTGIHVFWWFGPLFAFGVIPVLDTLIGDDRDNPPEDVVSRLEKDRYYRLIVYLATLVEYVAFFVGVWIVGTHTLAWYDYVGFALSVGAATGISINTAHELGHKTSRFERWLAKITLAPVAYGHFFVEHNRGHHVRVATAEDPASARYGESFWAFLPRTVIGSIRSAWHLERTRLARLGKSPWTWRNEVLHAWAMTVVVWGIAIALAGKAVIPFLLIQAVYGASLLEVVNYVEHYGLGRAKLPSGRYERCTPQHSWNSNHVVTNLFLYQLQRHADHHANPTRSYQALRHFGDSPQLPAGYATMILLAYVPPLWYRVMNPRVVAHYGGNMAQSNIKPSIREKVLAQYGAAT*	WP_084901377.1
Burkholderia vietnamiensis	1	MATTDGPASGWSDGKRYLWLLGAVTITLPILAAQLALSTGVHVFWWFGPLFAFGVIPILDTLIGDDRDNPPEAVVPQLERSRYYRWIVYLATLVEYVAFFMCVRIVGTHALAWYDYVGFALSLGAATGISINTAHELGHKTNRFERWLAKITLAPVAYGHFFVEHNRGHHVRVATAEDPASARFGESFWAFLPRTVAGSVRSAWRLEKARLERLGRSPWTWRNEVLHAWAMTVVVWGIAIAMAGPVVIPFLVIQAAYGASLLEVVNYVEHYGLGRRKLPSGRYERCTPQHSWNSNHVVTNLFLYQLQRHADHHANPTRSYQALRHFDDSPQLPAGYATMILFAYVPPLWYRVMNPRVVAHYGGDMAQSNIKPSIRERVLAQYPAAT*	WP_059455933.1
Cereibacter sphaeroides KD131	1	MVSAPDVVKPNPPPIAHLKRALPFAIPFATVPLALIGAAQGGWTVLLLPLFVWGLFDLLDLALGADLRNEDPATETRDLFWFRLLSLIWVPLQLLTVFGLVFHVSHAAHLGLIEKIGLFIGIGAMTGSVGLVHAHELIHRNNRLERGLGDVLLASVLYSHFRTLHLRVHHLLVGTAEDPATARFGEDFPTYLQRALTEGHRRAWETEVGLLARTGRPPQALRNPFWIYGALQFAMIVAALALGGAQGLLLFLVQAFVAVCQLELMGYVAHYGLTRRLLPDGTPEPVQLHHSWNAPQKASGWLLLNLGRHADHHARPDRRYPLLQALPAAEAPQLPHGYPAMAAMALVPKLWHHRMDLRVLDWRQARYPDIEDWTPYGSGAGAAADAAPPLPETVAAETP…	WP_041669910.1
Corynebacterium jeikeium K411	1	MTTTQNPAHTANGASTSPGTAPAKRPPGWKDSKKYAWTFSLVPAAIPLIVWGVASWLKAINGPDLLIHVTWWAGPIAVFILIPLADVILGRDGENVPEEFVPWLEETKYYRVVTYLYFPIMLASLIACCYLWTSSDLLMIDRLGLAWSMGMSSGIGIVAAHELGHKKGSFERWMGKITLAVPAYGHFYIEHNKGHHVKVATPEDPVSSRMGENVYTYLVRSIPHQIPRAWNIEKKRLARKGKSQFHLSNEVLNAWLVTVLVWGGLFIAFGIYILPWMLIQAVLGIALLEFVNYLEHYGLLRQMQPDGRYERCTPEHSWNSDNLTTNIFLYQLQRHSDHHANPTRRYQSLRSDVKAPELPAGYATMIAMASIPPLWFKVMDSRLMKHYNYDVSKANVLPG…	WP_011274219.1
Corynebacterium variabile	1	MTTTKPRPTGSSGSADDADATYEHHLTADEQKWIDKKKYAWIFSIVPAAIPLVIWGVAEWMKAIDAPVFFAHASWFLGPIAVFILIPIGDFVLGRDGENAPEEFVPQLEETKYYRIVSYLYFPVMLASLILCCWQWKYGGMEWYDKLGLAWSMGMTSGIGIVAAHELGHKKTGFERWLAKIVLAVPAYGHFYVEHNKGHHVKVATPEDPVSSRMGENAYTYLLRSIPRQIPRAWNVEKTRLARSKKGQFNLDNDVWNAWLITIVLWVALVIGFGIGILPYMVIQAVIGIALLEFVNYLEHYGLLRQKLEDGRYERCSPEHSWNSDNLTTNIFLYQLQRHSDHHANPTRRYQSLRSDVFAPELPAGYATMIAAAAMPPVWFAIMDRRLMQYYNYDIERAN…	WP_141328173.1
Fluoribacter dumoffii Tex-KL	1	MKPIKKLCFMLVYVVVTLPFIGFYFGGFYTFLPFLVLFTLIPLLDVWLVDASNPDSSQEPNLLKDKYFKLLTWIYVPVQYTFIMLAIYLVVHTPLTAIEFIGFGMSIGLLTGGIGITLAHELMHKNSSVDQLLSKVLLTSVCYGHFFIEHVRGHHVHVATPKDPATSRLGESVYHFLPRTLIGSFRSALSIERKRLNRNGYPWYHLQNQFWWIITLPVVLAVALYYYGGWPAFLFFILQSVIAVILLEIINYIEHYGMERKKLANGFYEKVSDQHSWNANHWLSNMLLFQLQRHSDHHMYGARPYQLLRHIDSSPQLPSGYLGMIILALFPFLWRRVMDKRVLAKRGENL*	WP_010654051.1
Gordonia amicalis	1	MSTAPLESTPGTPPLEWRDKKRHLWLLGLIPPTSVFLAMAFVAAFNAIGHGFDAVAPVWWWIGPMLVYVLLPILDVFFGPDGSNPPEELMEQLENDKYYRWCTYIYIPFQIASLVMACYLWTADDLSWLGIDGGLGLASKIGLALSIGVMGGIGINTAHELGHKKDDLERWLSKITLAQTFYGHFYIEHNRGHHVRVATPEDPASSRFGETFWRFLPRSVWGSLKSSIELERKRLDRVGKPFWHPSNDVLNAWAMSIVLWGVLAAVFGWQILPFLVIQAVYGFSLLETVNYLEHYGLMRQKTKTGRYERCTPEHSWNSDHICTNIFLYHLQRHSDHHANPTRRYQTLRSFDGAPNLPSGYASMITLAYFPPIWRAVMDKRVLDHYDGDIELVNVAPHRR…	WP_024499790.1
Gordonia paraffinivorans	1	MGYLLVQLTTLGIFWATGLIVMLVVLPILDLVIGKQSWNPPEEIFAELQERKFYRWCTYAYLPAQLASFVFGAWCIATQPMGPPEYLAMSSTVGIAVGVGIGAAHELTHQNNRTEQVIGYLILMQAGYAHFALQHTHFHHRLVATPADCSSARFGESLWRFLPRSIIGSVKNSFSVERRRLAGNPSVLRRILHNRIIVCGLGTVALFGATIAVFGWSLLPYCLLQAAIGILILEAANYIEHYGLLRGRRLDGRFRPCLPEDSWNSDHLVSNVFLFKVQRHSDHHAHPKRRYQCLRTFDDVPQLPAGYSVMMLTSLVPRLWRRVMDERLLVGSLSGHICSVNMYEPHRAKSVAKYRNHLNTTCDACHEIIGSENTPVLAHALDRRAAG*	WP_165484383.1
Legionella pneumophila	1	MDDLKKYSFLLVYLLIPLPFVSLYLGGWYSFLPFFIVFAFIPLIDAFLHDSVNPTKEQEQELLKDKFFKYITCAYVPIQITIIAYGVYIVSTQNLVWNEWLGFTMSLGLISGGVGINFAHEMMHKNSKLQQLMSKILLVTVCYGHFFIEHVKGHHVKVATPDDPATARLGENLYQFLPKTLLGSFQSALILEEKRLSHKNYSIWSIHNNFWWILTVPLMICIVCFIFGGLIALSFFLLQSFIAILTLEIVNYIEHYGLERKMLSNGQYEKVNPNHSWNANHWLSNQLLIHLQRHSDHHAHGARPYQILRHMENSPQLPSGYLGMIIIALIPPLWHYIMDKRVLAYRIQLRQLEQL*	WP_027223809.1
Legionella taurinensis	1	MSFGKRLSFLTGYLLLLLPLAGFFLGGIYNFLAFFVLFTSVPVIDYWVRDASNTPALEEETIARDPYFSAIVYAYVPVQCLLLLFSVYVVSHVPLSWYEWLGYTLSIGLITGGLGITLAHELMHKKGRLQQFLSQCLLVMVCYGHFMIEHVRGHHVRVATPDDPASAPLGMSVYRFIPRSIMGSFQSAWHLEKQRLSRKGYSFHSLHNQFLWIIGAPLIVAIVLTVYGGLSALGFFLLQSLVAIFLLETVNYIEHYGLQRKRLPNGHYEPVSNQHSWNANHWLSNVILFHLQRHSDHHAQGAKPYQVLRHCEESPQLPSGYLGMIMLSLVPPLWFAVMDKRALRYRQDA*	WP_108291020.1	MVANSLIKKLMLMMISAIILAGCTKVAENRPQSTRQQPTPYTMPSTAYLAMAKNQGGDERQNMLIMAAGRAMYDGQWRQALSILSETDNLSPVQASEKNILLAKADMLRDQPRGAITKLSSVRNSASLPAFYQAQYHEILATAYESIGNSSYAVPERIKLEHLLPDEASRTNNRRILWLTLTRLPTAELNTLAVEAEDGSELQGWMTLALIPRQQQTKQSILTQVEAWQDHFPGHPARHLLPTPLDAVKPYLHRKPHNMALLLPVTGPLAGPGGAIRDGFMAAYTSNDPDREVSVRLYDTAAQDVTVLYQQAVDDGADYIVGPLAKADVAKVAKLNHPVPTLFLNDIDVGSSNNAYRFGLSPTNEARQVAAKASKQGLKRALVIAPAGVWGDDIVAAFN…	WP_115301031.1
Lentibacter algarum	2	MLNAQQVASLSRALPFWLSLTLIPLAWIGAFYGGWTVALLPLATWYLFSGLDAVLGLNTENADPNIGEEHLAAYSLITKIWIPLQFITLFGLLYYVPRAEHLEALETVVLFFGVGVITGTVGINYSHELMHQKNKFERWLGDILLSMVLYSHFRTEHLLVHHRYVGTPRDAVTARYNEGFYRYFPRVLREGLSSAFKAEKEMLARKDLPWSDTSNPFFRYWALQAAMLVLALIVGGWMGLALFLWQAFSAVWQLELVNYIEHYGLTRKHLGDGKYEHVMPHHSWNAAHKASNWLLINLQRHSDHHYKPDRRFPLLQNYDAAQAPQLPYGYPLMTMAAMVPPLWRKKMNPRVRKWREMYYPEITEWKPYNKATNPMPR*	WP_089893292.1
Lentibacter algarum	2	MVYFACATLAHVALLGLASFVGGSLIWLALLYITLFTAALDKFLPFVLPQMPEGTEFPTGANLSVLLGGLHFALLTLGVISLSWFEHNVLEKLALFTSFALFFGQVSHPNAHELIHRRERYARRLGRSVYASLLMGHHASAHVLVHHVHIGSEADPNSAPRGLGFYRFFLNAWAESYHKGRVQESARLLRAQRTLFSHPYIHDTLIGVVACSFSFAIGGFLGLSLYMGLALYAQVQILLADYIQHYGLRRLKNEAGKLEPVSEVHSWNSPHWFSASLTLNAPRHSDHHMHPQRPYPALRLTPQTMPTLPHSLPVMAIIALYPPLYRKVMARALRDLPQQYTSA*	WP_089887852.1
Leptospira meyeri	1	MTLTKRLSFLLCYILPILVVLAEEVGGVSYLIVPVTVFVILPLLDFIWGKDLSNPEETNFLKLQNDSYFRYLTQSWAYVQLAFVVWSVYRIAVYPHTAVEFFLFAISVGIVTGGIGITVGHELGHKNTRYEQFLAKVIYMTVCYMHFYIEHNRGHHTNVSTPNDPASSKKNQSFYRFYPQTVIGAYQSAWELESKRLKKLGLVSFHYRNEMIWYFVITVLFLTSMIGFGSLYSLNVIRWDILGFLLLQSLIAFSLLELTNYIEHYGLNRKELGPGKFEKVLPIHSWNQNYFVSNAFLFHLQRHSDHHANAGRRYQVLRHFEEAPQLPFGYELMILVALIPPLWFQMMNPILESWELKNRLKH*	WP_004788949.1	MPIFVTKGVSSVSMRELSKELGVSTGTLYHYFPTKEILFESMVKQLVAIDEKEITELSESHTGLADIMAFVAKREVHFTNLMLLAVDVKRHLSESSELMQLVEDSFTSYRTALDRFFPTDAQTNSGKAFLSFFLGALFLKNNATEETNWPELFEGLGNLMVLFQSKE*	WP_051012813.1	TetR
Mameliella alba	1	MLRFTLATLGMVVLLALALVVDGPFPALALVYITVFTYAMDRLSALAAPDHPEQEFPAGDGLSTLLAIAHFPLLYGGVWTLVHSTATTTDKILIFLSLSLFIGQVGNSNAHELIHRSSRILRRLGTAVYASFLFGHHASAHVRVHHVHAATPRDPNSARPGESFYAFAPRAWIGGFRAGLRAESRLRQTRGWHPYVGYVGGAAASVFVAALIGGAGGVLALLAIAAYAQAQLLLSDYVQHYGLRRRELTHGKFEPVGPQHSWNAPQSFSSALMLNAPRHSDHHAHPSRPYPGLDLDRDRMPILPHSLPVMAVIALVPPLWRRLMDRRARKWREPEPAYG*	WP_074621462.1	MRNLDVTTLRSFVAVAQAGGVTRAAGFLNLTQSAVSMQIKRLEEMLNLQLLDRTGRGVTLTPAGGQLLGYAEKIVSLNDEAYTRLTDQSWEGEIRLGVPVDIVYPVIPLVLQRMARSFPRVKVQLVSSFTRVLKAQFARGEMDVILTTETGVEAGGETLLDVPVRWVGAPQGQAWRERPLRIAMARTCVFRDEAMRRLDEADIPWELAVDSDSETTIDATVSADLAIAARLEGHLAPYLAYVDCHNLPDLGMMKVNLYQGSGQAAYTRALCEDIRQSMASL*	WP_043144142.1	LysR
Marinobacter alexandrii	1	MNTSHLSINREATRRRILLTLKKYSYLIAMLPLALPPLLLAAGQAVSLENLFAWGVPVVVFGIIPVLDLLLGKDALNPDEEVDVPKMNSEAFYRVITLGWVAGYAVLLVWSMLELASGQFSTIGGIGWVISIGIVGGLGINVAHELIHKDGKLETRAGGFLLSLVCYAGFKVEHLRGHHVHVSTPGDASSSRYNQSLYSFLPQAYLRNFVNAWKLEAQRLERKGEKAFSWRNELIWWYSISALVFVGFTVAFGWLGAAFFLVQSFIAFTLLEIVNYLEHYGLHRRKLDNGRYERTGPEHSWNSNYFLTNVFLFHLQRHSDHHAYAKRRYQVLRHHDIAPQLPAGYAAMIVLATIPPLWKRVMNPRVEAYYQGEEHQLAS*	WP_138438936.1	MDFQAPNTLAEQIANFMAERIMTGQIRPGERIQEAKLAGELNVSRASVKEALYTLERWHLVDITPRKGAAATQLDAEHASELYDVYMHLLMMLVARLCERWQEKHREPMLAAVAHVVELAKQPSANITAVVEASFGVMDACCEVVGNPYLTEALSNFKPAVSRAYYLSADRYRQGLKHTGQFFTQLPAAVLSRDSHAAQALIREFAEHQQALIQQALTGKP*	WP_138438935.1	GntR	aaaggctctctagcaaggtgcgttcaataacgggcatcggtgagcgtgagtctatcacagcctcctgcagcaaaagccacaagcctctgatccggcacgcctttcgtgggcatgatcaaaaatggactaaaaattattgacgactgctatattgtaggacaataatgcagaaaataagaggcggatgaccagccgccacgaacgcagtcgaaggagagagccca	CTGGTCATCCGC
Marinobacter nauticus ATCC 49840	1	MSMSENVLTTESLQRDPDAEGYVDRKRHLWVLSVLWPATPLIGLYLVSQTGWSIWYGLVLILWYGAVPLIDAMFGEDFSNPPESAVPRLEQDRYYRVLTYLTVPIHYAALIVSAWWVSTQPMSVFEFLALALSLGIVNGLALNTGHELGHKKETFDRWMAKLVLAVVGYGHFFIEHNKGHHRDVATPMDPATSRMGESIYSFSLREIPGAFKRAWDLEEQRLSRCGKSVWSLENEVLQPMILTAVLYAGLLAFFGPLMLIFLPIQMAFGWWQLTSANYIEHYGLLREKMSDGRYERQQPHHSWNSNHIMSNLILFHLQRHSDHHAHPTRSYQSLRDFKDLPSLPSGYPGMFLAAMFPSWFRSIMDHRVLDWAKGDLDKIQIQPGKREFYERKFGGTDSE…	WP_197463861.1	MSERMWARQCFITQGCLDRYCLSASATPESKVVLYRAPPGYGKSVQVAFAANTRELELESVVYINTRSFPDSYGVNDSLFAALVLYQIEGVESWRTIKSDIDTIEALRNALCNAKKTIRICLDGIGEAKHTADLIEDLICETPSNVKFFIAPSRVGALARLSMMTGVVTYGADELVFTEEEVSELSGMGGPEASNIIKATGGWPALVRLMCQTPNPNLPAATWPETRSYFRDNLLTALPDSTRTFLCNAAMLEVISAECYGYVYKTEEADREITFLNEHYALLAPTGTSGDRMDMHPVLREYLRSLFNTTQRERRSYVLKRVAFWHWRRGEYLHSINAALEASDHRWARVVSDSIILDVALRQGEIEVLRTWFGKVPARTIKKIAALSIGYAWILYFSQ…	WP_226374336.1
Marinobacter salarius	1	MSTKPLILSTESARRKVLLTLKKYSYLIAMLPLALPPLLLAAGQATGWVNLFAWGVPVVVFGIIPVLDLLLGKDALNPDEEADTPRMNTERFYKFITLGWVAAFAVLLVWSMFVLASGLFNVAGGIGWIFSVGIVGGLGINVAHELIHKDGKLETWAGGFLLSLVSYAGFKVEHLRGHHVHVSTPEDASSSRYNQSLYNFLPQAYARNFINAWKLEAKRLEKKGHSALSWRNELIWWYSITALAFTAFTVAFGWLGAVFFLGQSFIALNLLEIVNYLEHYGLHRRKLENGRYERTGPEHSWNSNYFLTNVFLFHLQRHSDHHAWAKRRYQVLRHHEIAPQLPAGYAAMVVLAMIPPLWKKVMNPRVEAYYEGEEHQLA*	WP_085679373.1
Marivita cryptomonadis	1	MSDSTLHTSSDRLPLKAALPFWLSLFMIPLVLSAALVGGIWVVVPIIAAWGVFATLDAALGLDANNLDPQTKDSALYWHRMITLIWPPLQFLMIFGLIWYIPRVDHLNPLEIYLVTVGMGVLSGSVGIVYAHELMHQRNRLERWLGDILMCMALYGHFRSEHLLVHHRHVGTPRDPVTARYNESFWRFYPRVLKGCLLSSFRAERDMLARKTLPWWHASNPFWRYWGLQAAFLLLAFGLGGWLGVLIFVLQALSAIFQLEVVNYVEHYGLTRKYLGDGKYEHVKPRHSWNASHKASNWFLINLQRHSDHHYKPDRRFPLLQTYEEDEAPQLPYGYPVMTFFALFPRKWRAMMNPRVTAWRERYYPEIDDWSDYNKARHGL*	WP_085632386.1
Mycobacterium asiaticum DSM 44297	1	MTTQINPDNAGVAASEWRDKKRYLWLMGLIAPTALFVMLPIIWGINQLGWHSTAQLPLWVGPILVYILLPLLDLRFGPDGQNPPDEVMERLENDKYYRYCTYIYIPFQYASVILGAYLFTASNLSWLGFPAGGGLGWLGKIGVALSVGVLGGVGINTAHEMGHKKDSLERWLSKITLAQTCYGHFYIEHNRGHHVRVSTPEDPASARFGETFWEFLPRSVIGSARSSVHLEAQRIRRLGRSPWDPRTYLSNDVLNAWAMSVVLWGVLIAVFGVGLVPFVIIQAVFGFSLLEAVNYLEHYGLLRQKNPNGRYERCAPVHSWNSDHIVTNLFLYHLQRHSDHHANPTRRYQTLRSMEGAPNLPSGYASMISLTYFPPLWRKVMDHRVLEHYGGDITRVNLQ…	WP_036353241.1	MATKTDIVAPVKRIPYAEASRALLRDSVLDAMRDLLLTRDWSAITLSDVARAAGISRQTIYNEFGSRQGLAQGYALRLADRLVDTVKSALDANIGNIYESFLQGFRSFFAETAADPLVISLLTGVAKPDLLQLITTDSAPIITRASERLATAFTQTWLATSDDDANVLSRAIVRLCLSYVSMPPEADHDVAADLARLMTPFAERHGVINVP*	WP_036356500.1	TetR
Mycobacterium avium subsp. hominissuis	1	MTTVDLQPSSEPAAWRDKKRRLWLMGLIAPTALFVMLPLVWALNRLGWHAAAQVPLWIGPILLYVLLPILDLRFGPDGQNPPDEVMERLENDKYYRYCTYVYIPFQYLSVILGAYLFTATDLSWLGFHGGLGWAGKLGLALSVGVLGGVGINTAHEMGHKKDSLERWLSKITLAQTCYGHFYIEHNRGHHVRVATPEDPASARFGETFWEFLPRSVFGSLRSALRLEAQRLRRLGKNPWNPLTYPSNDVLNAWAMSIVLWGVLIAVFGPGLIPFVVIQAVFGFSLLEAVNYLEHYGLLRRKIDSPSGKARYERCTPEHSWNSDHVVTNLFLYHLQRHSDHHANPTRRYQTLRSLDGSPNLPSGYASMISLTYFPPLWRKVMDHRVLAHYGGDITRVNVS…	WP_019733462.1	MPKPDIVAAVKRMPYAEASRALLRDSVLDAMRDLLVTRDWSAITLSDVARAAGISRQTIYNEFGSRQGLAQGYALRLADRLVDTIHEALDAHVGNIYESFLDAFRRFFADAAADPLVTSLRTGVAKPDLLQLITTDSAVIITRASARLASALTHTWVSTTDEDAGVLARAIVRLALSYVSMPPEADHDVAADLARLMTPFAERHGVVNVG*	WP_003874563.1	TetR
Mycobacterium canettii CIPT 140010059	1	MTTQIGSGGPEAPRPPEVEEWRDKKRYLWLMGLIAPTALVVMLPLIWGMNQLGWHAAAQAPLWIGPILLYVLLPLLDLRFGPDGQNPPDEVTDRLENDKYYRYCTYIYIPFQYLSVVLGAYLFTAANLSWLGFDGALSWAGKLGVALSVGVLGGVGINTAHEMGHKKDSLERWLSKITLAQTCYGHFYIEHNRGHHVRVSTPEDPASARFGETLWEFLPRSVIGGLRSAVHLEAQRLRRLGVSPWNPMTYLRNDVLNAWLMSVVLWGGLIAVFGPALIPFVIIQAVFGFSLLEAVNYLEHYGLLRQKSANGRYERCAPVHSWNSDHIVTNLFLYHLQRHSDHHANPTRRYQTLRSMAGAPNLPSGYASMISLTYFPPLWRKVMDHRVLEHYGGDITRVN…	WP_014001641.1	MSTPSATVAPVKRIPYAEASRALLRDSVLDAMRDLLLTRDWSAITLSDVARAAGISRQTIYNEFGSRQGLAQGYALRLADRLVDNVHASLDANVGNFYEAFLQGFRSFFAESAADPLVISLLTGVAKPDLLQLITTDSAPIITRASARLAPAFTDTWVATTDNDANVLSRAIVRLCLSYVSMPPEADHDVAADLARLITPFAERHGVINVP*	WP_003417042.1	TetR
Mycobacterium colombiense CECT 3035	1	MTTFEQQLGSESEPLAWRDKKRRLWLMGLIAPTALFAVVPLIWGLNRLGWHAAAQVPLWIGPILLWVLLPILDLRFGPDEQNPPDEVMERLENDKYYRYCTYVYVPFQYLSVVFGAYLFTASNLGWLGFPSGPGGPLGWAGKLGLALSVGVLGGVGINTAHEMGHKKDSLERWLSKITLAQTCYGHFYIEHNRGHHVRVATPEDPASARFGETFWEFLPRSVLGSLRSSLRLEAQRIRRQGASPWHPKTYATNDVLNAWLMSVVLWGALIAIFGPGLIPFVIIQAVFGFSLLESVNYLEHYGLLRQKNSNGRYERCSPVHSWNSDHVVTNLFLYHLQRHSDHHANPTRRYQTLRSMDGAPNLPSGYASMISLTYFPPLWRKVMDHRVLAHYDGDITRVN…	WP_007773148.1	MPYAEASRALLRDSVLDAMRDLLLTRDWSAITLSDVARSAGISRQTIYNEFGSRQGLAQGYGLRLADRLVDAVNAALEANVGNIFEAFLRGFRDLFTELSADPLVISLLTGVAKPDLLQLITTDSAPIINRASERLTAALTHSWVATSDEDAGVLARAIVRLALSYVSMPPEADHDVAADLARLMTPFAEHHGVINIP*	WP_080598597.1	TetR
Mycobacterium intracellulare	1	MTTLEPQVEQAAGAPAWRDKKRRLWLMGLIAPTALFVMLPLVWALNRLGWHAAAQAPLWIGPILLYVLLPILDLRFGPDGQNPPDEVMERLENDRYYRYCTYAFLPFQYLSVVFGAYLFTASNLSWLGFDGPLGWAGKLGVALSVGVLGGVGINTAHEMGHKKDSLERWLSKITLAQTCYGHFYIEHNRGHHVRVATPEDPASSRFGETFWEFLPRSVFGSLRSSLRLEAQRIRRLGKNPWNPLTYPSNDVLNAWAMSVVLWGILIAVFGPALIPFVIVQAVFGFSLLEAVNYLEHYGLLRQQNSSGRYERCTPAHSWNSDHVVTNLFLYHLQRHSDHHANPTRRYQTLRSLDGSPNLPSGYASMISLTYFPPLWRKVMDHRVLAHYDGDITRVNIQPR…	WP_008259796.1	MPYAEASRALLRDSVLDAMREELLTRDWSAITLSDVARAAGISRQTIYNEFGSRQGLAQGYGLRLADRLVDAVNAALGAHVGDIYAAFLQGFRDLFTELSADPLVISLLTGVAKPDLLQIITTGSAPIITRASERLTTALTHSWVATSDEDAGVLARAIVRLALSYVSMPPEADHDVAADLARLMTPFAERHGVVKVP*	WP_009957362.1	TetR
Mycobacterium kansasii ATCC 12478	2	MTTQFSSELRKAPEAEWRDKKRHLWLMGLIAPTALFVMLPIVWGLNQLGWHAAAQAPLWIGPFLVYILLPLLDLRFGPDGQNPPDEVMERLENDKYYRYCTYIYVPFQYLSVVLGAYLFTASNLGWLGFEGGLSWAGKIGVALSVGVLGGVGINTAHEMGHKKESLERWLSKITLAQTCYGHFYIEHNRGHHVRVSTPEDPASARFGETFWEFLPRSVIGSLRSAIGLEAQRIRRLGKSPWDPRTYLSNDVLNAWAMSVVLWGVLIAVFGVGLIPFVIIQAVFGFSLLEAVNYLEHYGLLRQKIGTASGKARYERCAPVHSWNSDHIVTNLFLYHLQRHSDHHANPTRRYQTLRSMDGAPNLPSGYASMISLTYFPPLWRKVMDHRVLEHYDGDITRVN…	WP_023371553.1	METNVLAETDIVAPVKRIPYAEASRALLRDSVLDAMRDLLLTRDWSAITLSDVARAAGVSRQTIYNEFGSRQGLAQGYALRLTDRLVDRVHASLDANVGNIFESFLQGFRAFFAESAADPLVISLLTGAAKPDLLQLITTDSAPIINRASARLAKAFTQTWVATSDDDAGVLSRAIVRLCLSYVPMPPEADHDVAADLARLMTPFAERHGVINIP*	WP_023371559.1	TetR
Mycobacterium kansasii ATCC 12478	2	MGTTAMGAVTESPVERWRDRKRHLWLVGLVLPTALPVSVALAWVFGKLGWNAATPVLWWVGPLLLYVLLPILDLFFGPDGQNPPDEVMERLENDKYYRYCTYAFIPFQMVSLVLACYLWAAEDLSWLGISGGLGLISKIGVTLTIGVVGGVGINTAHELGHKRENLERWLSKITLAQTLYGHFYIEHNRGHHVRVATPEDPASARFAESFWMFLPRSMFGSLKSAWELEKTRMQRINQPTWSLRNDVLNAWVMSIVLFGGLTAVFGWQVLPFLIIQAFYGASLLESVNYLEHYGLLRQRTASGRYERCAPVHSWNSDHIVTNIFLYHLQRHSDHHANPLRRYQTLRSMAGAPNLPSGYATLITLTYLPPLWRKVMDHRVIEHYGGDITKVNIDPRKRGR…	WP_036393247.1	MHTNLSPMVETEPSRNRNPYQSTALSLMHNGVLDALHGLLLQRKWSSITMADVASAAGVSRGTIYNEFQSRRGLARSYALRLTDTIVTGMRTAIDEHHGDGYGAMRTVFRDFFDRVDHDPLVQVLRTEDAPNDILRLITVESQFLVDHASSQLSQTFQHSWVNADEYDATVMGQAVVRAALSFLALPPADADEAARGMARLLAPFVESIGG*	WP_036393062.1	TetR
Mycobacterium kiyosense	1	MTTDTTETIETTIEWRDKKRYLWLMGLIAPTALFVMLPLVWAFNRLGWQTTAQVPLWIGPILLYILLPALDRFFGPDGQNPPDEVMERLENDKYYRYCTYIYIPFQYASVVLGAYLFTASNLSWLGFEGGLGWFGKIGVALSVGVLGGVGINTAHEMGHKKDSLERWLSKITLAQTAYGHFYIEHNRGHHVRVSTPEDPASSRFGETFWEFLPRSVIGSARSSVHLEAQRIRRLGKSPWDPRTYLGNDVLNAWMMTVVLFGALIAAFGVGVVPFLAIQAVFGFSLLEAVNYLEHYGLLRQRNANGRYERCAPVHSWNSDHIVTNLFLYHLQRHSDHHANPTRRYQTLRSMAGSPNLPSGYASMISLTYFPPLWRKVMDHRVLAHYDGDITKVNVQPRLR…	WP_236981385.1	MIGTNFVPKTATVAPVKRIPYAEASRALLRDSVLDAMRDLLLTRDWSAITLSDVARAAGISRQTIYNEFGSRQGLAQGYALRLADRLVDTVRTALDANIGNIYESFLQGFRAFFAESAADPLVQSLLSGVAKPDLLQLITTDSAPIINRASARLATAFTQTWLATSDDDANVLSRAIVRLCLSYVPMPPESDHDVAADLARLMAPFAERHGVVNVP*	WP_236981386.1	TetR
Mycobacterium marinum E11	2	MTSVAQPKSENPVQQWRDRKRYLWLVGLVLPTALPASLALAWVFGKLGWTAVTPVLWWIGPFLLYLLLPALDVFFGPDGENPPDEVMERLENDKYYRYCTYAFIPLQMVSLVLACYLWSADNLSWLGLGAGLGLISKIGLTMTIGVVGGVGINTAHELGHKRENLERWLSKITLAQTLYGHFYIEHNRGHHVRVSTPEDPASARFGESFWMFLPRSMFGSLKSAWELEKSRMQRINKPTLSMRNDVLNAWIMSVVLFGALTAVFGWQVLPFLIIQGLFGASLLESVNYLEHYGLLRQRTASGRYERCAPVHSWNSDHIVTNIFLYHLQRHSDHHANPLRRYQTLRSMDGAPNLPSGYATLITLTYFPPLWRKLMDHRVIEHYDGDITKVNIDPRKRDKI…	WP_015356363.1	MRTNLSYMVDPEHRTRNPYRSTAANLMHNGVLDAMHGLLLVKKWSSITMADVASAAGISRGTLYNEFQSRRGLARHYALRLTDSIVTGMQTAISENHGNGYSAMQTVFSDFFHRVANDPLAQVLRTEDAPNDILRLITVESQFLVDHATEQLSQTFQHSWVNANEYDAAVMGQAVVRAALSYLALPPSDADEAAKGMAHLLAPYIDSVNRAR*	WP_012395149.1	TetR
Mycobacterium marinum E11	2	MTTQFRSDVPDAPETEWRDKKRYLWLMGLIAPTALFVVLPIVWGLNHFGWHLAAQVPLWVGPMLVYILLPLLDLGFGPDGQNPPDEVMERLENDKYYRYCTYIYIPFQYLSVVLGAYLFTASDLGWLGFDGGLNWLGKIGVALSVGVLGGVGINTAHEMGHKKDSLERWLSKITLAQTGYGHFYIEHNRGHHVRVSTPEDPASARFGETFWEFLPRTVFGSLRSAIGLEAQRLRRQGRSPWNPKTYPSNDVLNAWAMSVLLWGVLIAVFGLGLIPFVIIQAVFGFCLLEAVNYLEHYGLLRQPTSNGRYERCAPVHSWNSDHIVTNLFLYHLQRHSDHHANPTRRYQTLRSMDGAPNLPSGYASMISLTYFPPLWRKVMDHRVLEHYGGDITKVNLHPR…	WP_012393161.1	MVGPVKRVPYAEASRVLLRDSVLDAMRDLLLTRDWSAITLSDVARSAGISRQTIYNEFGSRQGLAQGYALRLADRLVDKVHAALDANVGNIYEAFLQGFRSFFGESAADPLVISLLTGVAKPDLLQLITTDSAPIITRASARLATAFTQTWVATSDDDANVLARAIVRLSLSYVSMPPEADHNVAADLARLMTPFAERHGVINVP*	WP_172607265.1	TetR
Mycobacterium montefiorense	1	MTIQIQAAQEPGVTEWRDKKRYLWLMGLIPPTALFVMLPIVWGLNQGGWHGAAQVPLWIGPILLYVLLPILDLRFGPDGQNPPDEVMERLENDKYYRYCTYIYIPFQYLSVVVGAYLFTASDLGWLGFDGGLGWIGKVGVALSVGVLGGVGINTAHEMGHKKDSLERWLSKITLAQTAYGHFYIEHNRGHHVRVSTPEDPASARFGETFWEFLPRSVFGSLRSSVHLEAQRIRRLGRSPWDPRTYASNDVLNAWAMSVLLFGALIAGFGVGVIPFIVIQAIFGFSLLETVNYLEHYGLLRQKNANGRYERCAPVHSWNSDHIVTNLFLYHLQRHSDHHANPTRRYQTLRSMAGSPNLPSGYASMIGLTYFPPVWRKVMDHRVLAHYDGDITKVNIHPRK…	WP_108921213.1	MRRSGAVIGAIVAPVKRIPYAEASRVLLRDSVLDAMRDLLLTRDWSAITLSDVAKAAGISRQTIYNEFGSRQGLAHGYALRLADRLVDAVHSAIEANVGQIYEAFLQGFRSFFTESAADPLVISLLSGVAKPDLLQIITTDSGPIITRASERLSSAFTHSWVATSDEDAGVLARAIVRLALSYVSMPPEADHDVARDLARLMTPFAERHGVINIP*	WP_108921210.1	TetR
Mycobacterium paraintracellulare	1	MTTLEPQVEQAAGAPAWRDKKRRLWLMGLIAPTALFVMLPLVWALNRLGWHAAAQAPLWIGPILLYVLLPILDLRFGPDGQNPPDEVMERLENDRYYRYCTYAFLPFQYLSVVFGAYLFTASNLSWLGFDGPLGWAGKLGVALSVGVLGGVGINTAHEMGHKKDSLERWLSKITLAQTCYGHFYIEHNRGHHVRVATPEDPASSRFGETFWEFLPRSVFGSLRSSLRLEAQRIRRLGKNPWNPLTYPSNDVLNAWAMSVVLWGILIAVFGPALIPFVIVQAVFGFSLLEAVNYLEHYGLLRQQNSSGRYERCTPAHSWNSDHVVTNLFLYHLQRHSDHHANPTRRYQTLRSLDGSPNLPSGYASMISLTYFPPLWRKVMDHRVLAHYDGDITRVNIQPR…	WP_008259796.1	MPYAEASRALLRDSVLDAMREELLTRDWSAITLSDVARAAGISRQTIYNEFGSRQGLAQGYGLRLADRLVDAVNAALGAHVGDIYAAFLQGFRDLFTELSADPLVISLLTGVAKPDLLQIITTGSAPIITRASERLTTALTHSWVATSDEDAGVLARAIVRLALSYVSMPPEADHDVAADLARLMTPFAERHGVVKVP*	WP_009957362.1	TetR
Mycobacterium persicum	2	MTTQFSSELAQAPETEWRDKKRHLWLMGLIAPTALFVMLPIVWGLNQLGWHAAAQAPLWIGPFLVYILLPLLDLRFGPDGQNPPDEVMERLENDKYYRYCTYIYVPFQYLSVVLGAYLFTASDLGWLGFEGGLSWAGKIGVALSVGVLGGVGINTAHEMGHKKESLERWLSKITLAQTCYGHFYIEHNRGHHVRVSTPEDPASARFGETFWEFLPRSVIGSLRSAIGLEAQRIRRLGKSPWDPRTYLSNDVLNAWAMSVVLWGVLIAVFGVGLIPFVIIQAVFGFSLLEAVNYLEHYGLLRQKIGTASGKARYERCAPVHSWNSDHIVTNLFLYHLQRHSDHHANPTRRYQTLRSMDGAPNLPSGYASMISLTYFPPLWRKVMDHRVLEHYDGDITRVN…	WP_075547789.1	MEAKVLAETDIVAPVKRIPYAEASRALLRDSVLDAMRDLLLTRDWSAITLSDVARAAGVSRQTIYNEFGSRQGLAQGYALRLTDRLVDRVHASLDANVGNIFESFLQGFRAFFAESAADPLVISLLTGAAKPDLLQLITTDSAPIINRASARLAKAFTQTWVATSDDDAGVLSRAIVRLCLSYVPMPPEADHDVAADLARLMTPFAERHGVINIP*	WP_075547791.1	TetR
Mycobacterium persicum	2	MGTTAMGAVIASPVERWRDRKRHLWLVGLVLPTALPVSVAVAWAFGKLGWNAATPVLWWVGPLLLYVLLPILDLFFGPDGQNPPDEVMERLENDKYYRYCTYAFIPFQMVSLVLACYLWTADDLSWLGISGGLGLISKIGLTLTIGVVGGVGINTAHELGHKRENLERWLSKITLAQTVYGHFYIEHNRGHHVRVATPEDPASARFAESFWMFLPRSMFGSLKSAWELEKTRMQRINQPSWSLRNDVLNAWVMSIVLFGGLTAVFGWQVLPFLIIQAFYGASLLESVNYLEHYGLLRQRTASGRYERCAPVHSWNSDHIVTNIFLYHLQRHSDHHANPLRRYQTLRSMAGAPNLPSGYATLITLTYLPPLWRKVMDHRVIEHYGGDITKVNIDPRKRDK…	WP_075545500.1	MRTNLSLMVETEPSRNRNPYQSTALSLMHNGVLDALHGLLLQRKWSSITMADVASAAGVSRGTIYNEFQSRRGLARSYALRLTDTIVTGMRTAIDEHHGDGYGAMRTVFRDFFDRVDHDPLVQVLRTEDAPNDILRLITVESQFLVDHASGQLSQTFQHSWVNADEYDATVMGQAVVRAALSFLALPPADADEAARGMARLLTPFVEAIGGQRMSETDRH*	WP_075545499.1	TetR
Mycobacterium riyadhense	1	MTTQIRSETVQEDQVPAPEPEWRDKKRYLWLMGLIPPTALFVMLPITWGLNQLGWHAAAQVPLWIGPILLYILLPLLDLRFGPDGQNPPDEVMARLENDKYYRYCTYVYIPFQYLSVVLGAYLFTASNLSWLGFDGGLSWAGKLGVALSIGVLGGVGINTAHEMGHKKESLERWLSKITLAQTWYGHFYIEHNRGHHVRVSTPEDPASARFGETFWEFLPRSVFGSLRSSVRLEAQRLRRAGVSPWNPKTYPRNDVLNAWAMSVVLWGVLIAAFGPSLIPFVIIQAVFGFCLLEAVNYLEHYGLLRQKNANGRYERCAPVHSWNSDHIVTNLFLYHLQRHSDHHANPTRRYQTLRSMDGSPNLPSGYASMIGLTYFPPLWRKVMDHRVLEHYDGDITRV…	WP_204081107.1	MTAPNTTVAPMKRVPYAEASRALLRDSVLDAMRDLLLTRDWSAITLSDVARAAGISRQTIYNEFGSRQGLAQGYALRLADRLVDAVHAALDANVGNVYESFLQGFRTFFTETAADPLVISLLTGVAKPDLLQLITTDSAPIITRASARLATAFTQTWVATSDDDANVLSRAIVRLCLSYVSMPPEADHDVAADLARLMTPFAERHGVNIVP*	WP_139828607.1	TetR
Mycobacterium tuberculosis H37Rv	1	MTTQIGSGGPEAPRPPEVEEWRDKKRYLWLMGLIAPTALVVMLPLIWGMNQLGWHAAAQVPLWIGPILLYVLLPLLDLRFGPDGQNPPDEVTDRLENDKYYRYCTYIYIPFQYLSVVLGAYLFTAANLSWLGFDGALSWAGKLGVALSVGVLGGVGINTAHEMGHKKDSLERWLSKITLAQTCYGHFYIEHNRGHHVRVSTPEDPASARFGETLWEFLPRSVIGGLRSAVHLEAQRLRRLGVSPWNPMTYLRNDVLNAWLMSVVLWGGLIAVFGPALIPFVIIQAVFGFSLLEAVNYLEHYGLLRQKSANGRYERCAPVHSWNSDHIVTNLFLYHLQRHSDHHANPTRRYQTLRSMAGAPNLPSGYASMISLTYFPPLWRKVMDHRVLEHYGGDITRVN…	NP_217769.1	MSTPSATVAPVKRIPYAEASRALLRDSVLDAMRDLLLTRDWSAITLSDVARAAGISRQTIYNEFGSRQGLAQGYALRLADRLVDNVHASLDANVGNFYEAFLQGFRSFFAESAADPLVISLLTGVAKPDLLQLITTDSAPIITRASARLAPAFTDTWVATTDNDANVLSRAIVRLCLSYVSMPPEADHDVAADLARLITPFAERHGVINVP*	NP_217766.1	TetR
Mycobacterium ulcerans	1	MTSVAQPKSENPVQQWRDRKRYLWLVGLVLPTALPASLALAWVFGKLGWTAVTPVLWWIGPFLLYLLLPALDVFFGPDGENPPDEVMERLENDKYYRYCTYAFIPLQMVSLVLACYLWSADNLSWLGLGAGLGLISKIGLTMTIGVVGGVGINTAHELGHKRENLEGWLSKITLAQTLYGHFYIEHNRGHHVRVATPEDPASARFGESFWMFLPRSMFGSLKSAWELEKSRMQRINKPTLSMRNDVLNAWIMSVVLFGALTAVFGWQVLPFLIIQGLFGASLLESVNYLEHYGLLRQRTASGRYERCAPVHSWNSDHIVTNIFLYHLQRHSDHHANPLRRYQTLRSMDGAPNLPSGYATLITLTYFPPLWRKLMDHRVIEHYDGDITKVNIDPRKRDKI…	WP_156092226.1	MRTNLSYMVDPEHRTRNPYRSTAANLMHNGVLDAMHGLLLVKKWSSITMADVASAAGISRGTLYNEFQSRRGLARHYALRLTDSIVTGMQTAISENHGNGYSAMQTVFSDFFHRVANDPLAQVLRTEDAPNDILRLITVESQFLVDHATEQLSQTFQHSWVNANEYDAAVMGQAMVRAALSYLALPPSDADEAAKGMAHLLAPYIDSVNRAR*	WP_071498147.1	TetR
Mycobacteroides abscessus	1	MTSNLETGPAQPAAQWRDRKRYMWLYGMIPPTAIFIATALVYAMNQLGWQQFSPVLFWIGPLLVYVILPLLDLNFGADGENAPDEVMEALENDKYYRYCTYIFIPFQYASFFLGAYYFTATDLSWIGFDHGISWISKLGIAASIGVLGGVGINTAHEMGHKKEELERWLSKITLAQTFYGHFYIEHNRGHHVRVATPEDPASSRFGETFWGFWPRSVWGALRSSWNLEATRMKRLNRFVLHPSNDVVNAWLMSVVLFGVTIAIFGTAVIPYLIIQAIYGFTFLETVNYLEHYGLLRQKNGERYERCTPKHSWNSDHLVTNIFLYHLQRHSDHHANPTRRYQTLRSMDGAPNLPSGYATMLTLAYFPPLWRKVMDHRVLDHYDGDITRVNIQPSKRAKIL…	WP_005111911.1	MPYAEAARALLRESVLDALGDLLRQRDWSAVTMSDVSRRAGVSRQTLYNEFGSRQGLAQGYALRLAHRLVDAVGDAIYAHVGDIHGALHSGFADFFAESAADPMVISLLTGEAKPELMRIVTVDSALIVVPASARLTESFMNSWVAASQEDASILARSIVRLAISYVSMPPESDHDVALDMARLLSPFVETNALADKA*	WP_005094318.1	TetR
Mycobacteroides chelonae CCUG 47445	1	MTSNLDAAHDLPVQWRDRKRHMWLYGMIPPTAIFIATALVYGMNQLGWQQFSPFFFWIGPLLVYVILPLLDLRFGADGENAPDEVMEALENDKYYRYCTYIFIPFQYASFFLGAYYFTATDLSWIGFDNGISWISKLGIALSIGVLGGVGINTAHEMGHKKDELERWLSKITLAQTFYGHFYIEHNRGHHVRVATPEDPASSRFGETFWGFWPRSVWGSLKSSWNLEATRMKRLNRFVLHPSNDVVNAWLMTVVLFGVTIAIFGTAVIPYLIIQAIYGFTFLETVNYLEHYGLLRQKAAGGRYERCTPKHSWNSDHLVTNIFLYHLQRHSDHHANPTRRYQTLRSMDGAPNLPSGYATMLTLAYFPPLWRKVMDQRVLDHYDGDITKVNIQPSKRAKIL…	WP_046255951.1	MPYAEAARALLRESVLDALGDLLRHQDWSAVTMSAVARRAGVSRQTLYNEFGSRQGLAQGYALRLALRLADSVNDAIYANVGDIHGALHQGFAAFFAESAADPMVISLLTGEAKPELMRLVTVDSALIVLPASARLTESFANSWVAASEEDAAILARSIVRLAISYVSMPPESDHDVALDMARLLSPFVEANALTDKAPASGTGPR*	WP_075874180.1	TetR
Mycobacteroides franklinii	1	MTSNLETSPAQPVQWRDRKRYMWLYGMIPPTAIFIATALVYAMNQLGWQQFSPIFFWIGPLLVYVILPLLDLNFGADGENAPDEVMEALENDKYYRYCTYIFIPLQYASFFVGAYYFTATDLSWIGFDHGISWISKLGIAASIGVLGGVGINTAHEMGHKKDELERWLSKITLAQTFYGHFYIEHNRGHHVRVATPEDPASSRFGETFWGFWPRSVWGSLKSSWNLEATRMKRLNRFVLHPSNDVVNAWLMSVVLFGVTIAIFGTAVIPYLIIQAIYGFTFLETVNYLEHYGLLRQKVAGGRYERCTPKHSWNSDHLVTNIFLYHLQRHSDHHANPTRRYQTLRSMDGAPNLPSGYATMLTLAYFPPLWRKVMDHRVLDHYDGDITKVNVQPSKRTKIL…	WP_070938700.1	MPYAEAARALLRESVLDALGDLLRQRDWSAVTMSDVSRRAGVSRQTLYNEFGSRQGLAQGYALRLALRLADSVNDAIYANVGDIHGALHQGFAAFFAESAADPMVISLLTGEAKPELMRLVTVDSALIVLPASARLTESFANSWVAASEEDAAILARSIVRLAISYVSMPPESDHDVALDMARLLSPFVETNALADRA*	WP_070939329.1	TetR
Mycobacteroides immunogenum	1	MTSNLETSPVQPAAEWRDRKRYMWLYGMIPPTAIFIATALVYAMNQLGWQQFSPIFFWIGPLLVYVILPLLDLNFGADGENAPDEVMEALENDKYYRYCTYIFIPFQYASFFLGAYYFTATDLSWIGFDHGISWISKLGIAASIGVLGGVGINTAHEMGHKKDELERWLSKITLAQTFYGHFYIEHNRGHHVRVATPEDPASSRFGETFWGFWPRSVWGSLKSSWHLEATRMKRLNRFVLHPSNDVVNAWIMSVVLFGVTIAIFGTAVIPFLIIQAIYGFTFLETVNYLEHYGLLRQKNGERYERCTPKHSWNSDHLVTNIFLYHLQRHSDHHANPTRRYQTLRSMDGAPNLPSGYATMLTLAYFPPLWRKVMDHRVLDHYDGDITRVNIQPRKRTKIL…	WP_043077702.1	MPYAEAARALLRESVLDALGDLLRHQDWSAVTMSAVSRRAGVSRQTLYNEFGSRQGLAQGYALRLALRLADSVNDAIYANVGDIHGALHQGFAAFFAESAADPMVISLLTGEAKPELMRLVTVDSALIVLPASARLTQSFANSWVAASAEDAAILARSIVRLAISYVSMPPESDHDVALDMARLLSPFVETNALADKA*	WP_043077755.1	TetR
Mycobacteroides salmoniphilum	1	MTSNLDAAHDLPAAWRDRKRHMWLYGMIPPTAIFIATALVYAMNQLGWQQFSPFFFWIGPLLVYVLLPLLDLRFGADGENAPDEVMEALENDKYYRYCTYIFIPFQYASFFLGAYYFTATDLSWIGFDNGISWISKLGIALSIGVLGGVGINTAHEMGHKKDELERWLSKITLAQTFYGHFYIEHNRGHHVRVATPEDPASSRFGETFWGFWPRSVWGSLKSSWNLEATRMKRLNRFVLHPSNDVVNAWLMTVVLFGVTIAIFGTAVIPYLIIQAIYGFTFLETVNYLEHYGLLRQKVAGGRYERCTPKHSWNSDHLVTNIFLYHLQRHSDHHANPTRRYQTLRSMDGAPNLPSGYATMLTLAYFPPLWRKVMDQRVLDHYNGDITKVNVQPGKRAKIL…	WP_078330866.1	MPYAEAARALLRESVLDALGDLLRQQDWSAVTMSAVARRAGVSRQTLYNEFGSRQGLAQGYALRLALRLADSVNNAIYANVGDIHGALHQGFAAFFAESAADPMVIALLTGEAKPELMRLVTVDSAVIVLPASARLTESFANSWVSASAEDAAILARSIVRLAISYVSMPPESDHDVALDMARLLSPFVEANALADKAPASGSGPQ*	WP_078330942.1	TetR
Mycolicibacterium conceptionense	1	MVAELSNGPDVSDVGQWRDKKRHLWLMGLIAPTAIFVMLPLVWALNQAGWHVAAQVPLWIGPILLYVLLPLLDLRFGPDGQNPPDEVMERLENDKYYRYCTYVYIPFQYASAIMGAYLFTASDLSWLGFDGGLGWPAKIGIALSVGVLGGVGINTAHEMGHKRDSLERWLSKITLAQTWYGHFYIEHNRGHHVRVATPEDPASARFGETFWEFLPRSVFGSLRSSWELEAQRLRRQDRSPWHWSNDVLNAWAMSVVFWGALIAIFGLGVIPFMLIQAIYGFSLLESVNYLEHYGLLRQKTASGRYERCAPVHSWNSDHIVTNLFLYHLQRHSDHHANPTRRYQTLRSIDGAPNLPSGYASLIGLTYLPPLWRKVMDHRVLEHYEGDITKVNIAPRLREK…	WP_085140962.1	MSRPREKQRIPYAEASRVLLRDSILDGMRELLLTRDWSAITLSHVAQVAGISRQTIYNEFGSRQGLAEGYAMRLADRLVDAVDDAINNNVGEVHAAFLEGFRAFFLESAADPLVISLLTGASKPDLLQIITTGSGPIISRCSARLTGTFQNSWMKASDEDAGVLARAIVRLAMSYVSMPPEADHDVAGDLARLMTPFAERYGVIDTP*	WP_036390006.1	TetR
Mycolicibacterium fortuitum	1	MVAELSNGPDVADVGQWRDKKRHLWLMGLIAPTAIFVMLPLIWGLNQLGWHTAAQVPLWIGPILLYVLLPLLDLRFGPDGQNPPDEVMEQLENDKYYRYCTYVYIPFQYASVIMGAYLFTASDLSWLGFDGGLGWPAKIGIALSVGVLGGVGINTAHEMGHKRDSLERWLSKITLAQTWYGHFYIEHNRGHHVRVATPEDPASARFGETFWEFLPRSVFGSLRSSWELEAQRLRRQDRSPWHWSNDVLNAWAMSVVFFGILIAVFGPALIPFIIIQAVYGFSLLESVNYLEHYGLLRQKTASGRYERCAPVHSWNSDHIVTNLFLYHLQRHSDHHANPTRRYQTLRSIDGAPNLPSGYASLIGLTYLPPLWRKVMDHRVLEHYDGDITKVNIQPRLREK…	WP_054601684.1	MSRPRDKQRIPYAEASRVLLRDSILDGMRELLLTRDWSAITLSHVAQVAGISRQTIYNEFGSRQGLAEGYAMRLADRLVDAVDDAINHNVGEVHAAFLEGFRAFFLESAADPLVISLLTGASKPDLLQIITTGSGPIISRCSARLTGTFQNSWMKASDEDAGVLARAIVRLAMSYVSMPPEADHDVAGDLARLMTPFAERYGVIDAP*	WP_269976502.1	TetR
Mycolicibacterium mucogenicum DSM 44124	1	MSVEVSDVNTEQWRDRKRHLWLMGLIAPTALFVMLPLIWALNQAGWHALAQVPLWIGPGLLYVLLPILDLKFGPDGENPPDEMMEQLANDKYYRYCTYVYIPFQYASVILGAYLFTAKDLSWLGFDGGLDWWAKLGVALSVGVLGGVGINTAHEMGHKKENLERWLAKVTLAQTFYGHFYIEHNRGHHVRVATPEDPASARFGENFWEFLPRTVWGALKSSVELEAQRIRRLGRSPWDPRTYLKNDVLNAWLMSVVFFGILIAVFGPALIPFVLIQGIYGFSLLESVNYLEHYGLLRQKTESGRYERCAPVHSWNSDHIVTNLFLYHLQRHSDHHANPTRRYQTLRSIDGAPNLPSGYATLIGLTYIPPLWRRMMDHRVIEHYDGDITKVNVHPRVRDK…	WP_020102917.1	MTAAAAVPDGPEVPRPAAPRVPYAEASRVLLRHSILDGMRELLLAKDWSSITLSDVARAAGISRQTIYNEFGSRQGLAEGYAMRLADRLVDAVEHAIYANVGDIESAFLQGFRMFFTESASDPLVISLLTGVAKPDLLQIITTDSAPIISHCSQRLTEAFRGSWVQISDDDAGVLARAIVRLAISYVSMPPEADHDVAADLARLMTPFADRYGSGDTP*	WP_020102919.1	TetR
Mycolicibacterium neoaurum	1	MTSQIDHGAIDVPATEWRDRKRYLWLMGLIAPTALFVMLPLVWALNNLGWHIAAQVPFWVGPLLVYGLLPILDRFFGPDGQNPPDEVMERLENDKYYRYCTYAYIPCQYASVIFGAYLFTATDLSWLGFDGGLGWPAKIGLALSVGVLGGVGINTAHEMGHKKDSLERWLSKITLAQTGYGHFYIEHNRGHHVRVATPEDPASARFGETFWEFLPRSVWGSLKSSWELEAKRLERAGKSKWHWSNDVLNAWAMSVVFYGALLAIFGLGLIPYILISAVYGFALLETVNYLEHYGLLRQKLESGRYERCAPAHSWNSDHIVTNLFLYHLQRHSDHHANPTRRYQTLRSMDGAPNLPSGYASMIGLTYFPPLWRKVMDHRVLAHYDGDITRANIHPRRRAH…	WP_213447696.1	MNAPRSGATRVPYAEASRVLLRDSILDGMREMLLVRDWSSITLTDVARAAGISRQTIYNEFGSRQGLAQGYALRLADRLVNAVDAAIANNIGQVYEAFLEGFRAFFFESASDPLVISLLNGEAKPDLLQIITTDSGPIISRCSQRLTTTFQNSWIKATDEDAGVLARAIVRLAMSYVSMPPEADHDVARDLARLMSPFAERYGVIDPGPQ*	WP_030134844.1	TetR
Mycolicibacterium phlei	1	MTTQELDEKLDVTQWRDKKRYLWLMGLIAPTALFVMLPVVWALNHWGWHAAAQVPFWIGPILLYILLPLLDLKFGPDGQNPPDEVMERLENDKYYRYCTYAYIPFQYASVIVGAYLFTASDLSWLGFDGALPWPAKIGLALSVGVLGGVGINTAHELGHKKDSLERWLSKITLAQTCYGHFYIEHNRGHHVRVATPEDPASARFGETFWEFLPRTVFGSLKSAWQLEAKRLERAGKSKWHPSNDVLNAWAMSAVFYGVLIAIFGWGLIPYILISAVFGFTLLETVNYLEHYGLLRQKTESGRYERCTPEHSWNSDHIVTNLFLYHLQRHSDHHANPTRRYQTLRSMEGAPNLPSGYASMIALTYFPPLWRKVMDHRVLEHYGGDITRVNIHPRVRDKVL…	WP_003886333.1	MKARDRAQRVPYAEASRALLRDSILDGMRDLLLTRDWSAITLSHVAKAAGISRQTIYNEFGSRQGLAQAYALRLADRLVDHVDDAINGNVGDIYAAFQQGFRDFFTESAADPLVQSLLTGETKPDLLQLITTDSGPILTHCSQRLTETFVGSWLKADRDDAGVLARAIVRLAMSYVSMPPEADHDVADDLARLMTPFAERYGVMDTS*	WP_003886330.1	TetR
Mycolicibacterium smegmatis	1	MVAEVDPSAVADVGEWRDKKRYLWLMGLIAPTALFVMLPVVWALNNAGWHAAAQVPFWIGPILLYVLLPLLDLKFGPDGQNPPDEVMERLENDRYYRYCTYAYIPFQYASVIVGAYLFTASDLGWLGFDGGLGWPAKIGLALSVGVLGGVGINTAHELGHKKDSLERWLSKITLAQTWYGHFYIEHNRGHHVRVATPEDPASARFGETFWEFLPRSVWGSLRSSWELEAKRLERAGKSKWHWSNDVLNAWAMSVVFYGVLIAVFGWGLIPYIVISAVFGFTLLETVNYLEHYGLLRQKTPSGRYERCSPQHSWNSDHIVTNLFLYHLQRHSDHHANPTRRYQTLRSMDGAPNLPSGYASMIALTYFPPLWRKVMDHRVLDHYDGDITRVNIHPRVRENV…	WP_011727945.1	MSRPRAKQRMPYAEASRVLLRDSILDGMRDLLLTRDWSAITLSHVAQAAGVSRQTIYNEFGSRQGLAEGYAMRLADRLVDAVDDAINNNVGDVYAAFLEGFRAFFAESAADPLVISLLTGAAKPDLLQIITIGSGPIITRCSERLTATFQSSWIKASDDDAGVLARAIVRLAMSYVSMPPEADHDVAGDLARLMSPFAERYGVIDTP*	WP_029104226.1	TetR
Nocardia abscessus	3	MGSPDPKRHLWVLGLLAPSSALLPSQLVLHTGAEVFWWIGPIIVLIVIPALDWAIGVDGSNPRDEDYELLSNDRYYRWCTYLMLPVQLIGLVIACYMWSGDDLSVIDKLGLAATLGFVSGIGINAAHELGHRVESMERWLAKIALAQSGYGHFFVEHNRGHHVRVATPEDPASGRLGESLWEFLPRSVSGSFRSALALEHERLARKGKGWWSLDNHILQAWSMTLVLFGALIAAFGYQVLPWLLLQAVIGIGLLETVNYVEHYGLLRARRPNGMYARCSPRDSWNSDHLVTNIFLFHLQRHSDHHANPGRRYQTLRTSQQAPQLPAGYAAMIVLAAIPPLWRWVMDDRVLAHYGGDITLANIQPRKRRRILAARGVVA*	WP_227954636.1	MPRNGTRVPYQEAARDLLRTSVLDAMRELLTERDWSKITLGDVAARAGVSRQTLYNEFGSRSGLTQAYALRLADFLVDHVDAAINGNVGDVRAAFRDGMANFFFDAASDPLVQSLIAGEVKLDLLRLITLDAGPLLEHATERLSRAFQYSWVASTAAESDLIAHALVRIALSYIPTPPGPGRDAPAELSALLSPYVEAILAARVQS*	WP_051169218.1	TetR
Nocardia abscessus	3	MSTHADMSAQPVEVPAWRDRKRYMWLWGLFAPTGLFVIGLPLILALNELGWHRLAQVPFWLGPILIYVLIPIADVFFGPDGDNPPDEVMEYLENDRYYRYLTYLYLPFQYATLLMAAYLITADDVSWLGIDGGLHVVDKIGLAITVGMIGGIGINTAHELGHKKVDLERWLSRIALAQSCYGHFYIEHNRGHHVRVATPEDPASSRVGETFWAFWPRTVWGSLKSSWQLEKARLDRLGKKPWSLRNEVLSAWLMSAVLFAALVAVFGIELLPYLILQAVVGFSLLEAVNYLEHYGLVRQRTASGRYERPAPVHSWNSDHIVTNIFLYHLQRHSDHHAYPTRRYQTLRSWDGAPNLPSGYASMILLAYFPPLWRRVMDKRVLAHYDGDITRANIDPGKRG…	WP_043696879.1	MPRNGTRVPYQEAARDLLRTSVLDAMRELLTERDWSKITLGDVAARAGVSRQTLYNEFGSRSGLTQAYALRLADFLVDHVDAAINGNVGDVRAAFRDGMANFFFDAASDPLVQSLIAGEVKLDLLRLITLDAGPLLEHATERLSRAFQYSWVASTAAESDLIAHALVRIALSYIPTPPGPGRDAPAELSALLSPYVEAILAARVQS*	WP_051169218.1	TetR
Nocardia abscessus	3	MTMTIFEHTRARDPKRYLWVLGLIAPGCALLPSQLVVYTGLEVFWWIGPIIVLVVIPLLDWAIGDDGSNPRDEDYEALSNDRYYRWCTYLFLPLQFIGLLIAGYLWASHELSLADKLGLAVTLGFVSGIGINAAHELGHRAERLERWLAKIALAQSGYGHFFVEHNRGHHVRVATPEDPASARFGESLWQFLPRTMMGGFRSALALERQRLARNGKRWLSPANHLLQAWAMSAALFTALIAAFGPVVIPYLALQALIGAGLLETVNYVEHYGLLRARRPDGRYARCSPRDSWNSDRLVTNIFLFHLQRHSDHHANPGRRYQTLRSSARAPQLPAGYATMVVLAAIPPLWRAVMDHRVLAHYNGDTTLINTMPRKRRLVVPIRQQRDDEQPIPSAGADEE…	WP_086006793.1	MTAEPVVRTRTDRRRERTRNALVAAARKFLAEGRSAVSIQEITDAADVGFGSFYNHFQSKEQLFDEAVRSALEIYAQMRDEIVRLYDDPAEVFAVSFRMTGRLQRQIPEMVRVVLNSGMPVLSRDDGLAPRARRDILAAQEAGRFEEMDVEMAMMAAGGALLGLLQMLDTRPDADAGALSDEMTFHVLRMFGMPKRAARKLVAGQLPPQPQL*	WP_043704120.1	TetR
Nocardia brasiliensis	2	MSTAADTSAQPAATPDWRDRKRYMWLWGLFAPTGLFTIGIPVILALNALGWHRLAQVPFWLGPILVYVLIPLADIFFGPDGDNPPDEVMEYLEHDKYYRYLTYLYLPFQYATLLMACYLITADEVSWLGFDGGLHVVDKIGLAITVGMIGGIGINTAHELGHKKVHLERWLSRIALAQSFYGHFYIEHNRGHHVRVATPEDPASSRVGETFWAFWPRTVWGSLTSAWRLEKTRLSRLEKKPWSLKNEVLSAWLMSAALYLVLVAVFGLELLPYLVLQAVVGFSLLEAVNYLEHYGLVRQRTASGRYERPAPVHSWNSDHIVTNIFLYHLQRHSDHHAYPTRRYQTLRSWDGAPNLPSGYASMILLAYFPPLWRRVMDKRVLAHYDGDITRANIQPGKRD…	WP_042258156.1	MARTGTRIPYQEAARELLRTSVLDAMRELLTERDWSKITLGDVAARAGVSRQTLYNEFGSRSGLAQAYALRLADDLVDHVDAAITGNVGDARAAFREGMRNFFLDAAADPLVRSLLAGEVKLDLLRLITLDAGPLLEQATARLSLAFQQSWVAASAAESDVIAHALVRIALSYIPTPPGPGRDAPEDLSALLSPYVEAILAARIEQ*	WP_042258155.1	TetR
Nocardia brasiliensis	2	MKINRRPPRGQDSKRPLWVLGLIAPSCALLPSQLVLHTGATVFWWIGPIIVLIVIPVLDWVVGEDGDNPRDEDYELLSNDRYYRWCTYLFLPIQLTGLGIACYLWTGPELGVADKLGLAATLGFVSGIGINAAHELGHRVEHLERWLAKIALAQSGYGHFFVEHNRGHHVRVATPEDPASARFGETLWEFLPRSVSGGFRSAVRLERERLARKDKGWWHVDNHILQAWSMTAVLFGGLIAAFGLAVLPWLALQAVIGIALLETVNYVEHYGLLRERRPNGNYARCSPRDSWNSDRLVTNIFLFHLQRHSDHHANPGRRYQTLRSSAQAPQLPAGYATMIVLAAVPPLWRAVMDHRVLAHYEGDLARVNVQPRRLGRLRAALTYRRATS*	WP_042259752.1	MTDPHWLDDVEMRAWVGFVRTRDLIAAAVGRDSTRESNLTYVEYSVLAFLSGTPDHRCTFADLALKLEWSQSRLSHQITRMEKRGLVVREPIPDDARRTAARLTQRGAEVLTGAAPAHVSSVRRHMIDVLDRQQLAALADIYDTLLAHHRSSASEN*	WP_036562273.1
Nocardia carnea	3	MTTSAKQHSPDAETTPWRDRKRYLWLLGLVAPTALLLAAALVWTFNQLGWQPVAPVWWWIGPLLVYVLLPILDQFFGPDGQNPPDEAMEQLEHDRYYRYCVYAFIPFQLISLVFAAYLWTAADLSWLGIDGGLGLWSQIGVALTVGAMGGVGINTAHELGHKKQTLERWLSKITLAQTGYGHFYIEHNRGHHVRVATPEDPASARFAESFWTFLPRSVWGSLRSAWSLERTRLRRMGKGPWTLRNDVLNAWSMTVLLWGGLAVVFGPGILPFLLIQAVYGFSLLETVNYLEHYGLLRQRTASGRYERCTPEHSWNSDHIVTNIFLYHLQRHSDHHANPTRRYQTLRSMDGAPNLPSGYASMITLAYFPPLWRRVMDHRVLDHYRGDITRVNIQPGKRDR…	WP_033245499.1	MADAPNFHSEMRVLLRARIIDSARRLACTEGWGAVNMSRIAKEVGVSRPVLYKEIGTKQELAEVVVAAELDTFLAGVTETVATEPHDLLAGITAAADYLLRAAADNTLLKVVLAGRSGADTALLPTLMTEPEPVLGRASAAFTAIVRAQYGLENFADDDLGTRVEAIVRLALSHLFQPTGTSDRAVQQITLVARTLLST*	WP_033245500.1	TetR
Nocardia carnea	3	MPGQLVEFTGLALFWWIGPIVVFGVIPILDVTMGCDGSSPRDEDYEALSKDRYYRWCTFLFLPIQFTGLAIAGYMWSSSELQLVDKLGLTVTMGLVSGIGINAAHELGHRAEHLERRLAQIALAQSGYGHFFVEHNRGHHVRVATPGDPASARFGESLWAFIPRSVGGGFRSALTLERERLSRKGKRWFCRDNQLLQAWSMSAVLFGAMTVVFGPGIVPFLALQAVIGIGLLETVNYLEHYGLLRARRPDGRYERCSPRHSWNSDRLVTNVFLLHLQRHSDHHANPGRRYQTLRSSQEAPQLPFGYATMVLLAAVPPLWRAVMDPRVLDHYGGDITLVNRKPRG*	WP_306306577.1	MTEGLRERTRRAVQAEIAQVALDLFVRKGFDETTVEEIADSAGMTKRSFFRYFPTKEDVVFDGIDLTGEKVVAGIAARPPEEDPWAALHHVLRAWQDEIHAGEQAFATLRLIQTTPALVGGLHHRRTEWRRRVSEALRTRSGADIDAYTADLLTNAATAVLDAVSGEWVRSGGKADRAALLDEGFGRVRVDPDTRRD*	WP_033243999.1	TetR
Nocardia carnea	3	MLHTGLEVFWWTGPIMVLMLIPLLDLLVGDDGSNPRDEDYETLSNDRYYRWCTYLFLPIQLVGLALAGYLWSGSELDIVDKIGLAVTLGLVSGIGINAAHELGHRVERLERWLAKIALAQSGYGHFFVEHNRGHHARVATPEDPASARFGESLWKFLPRSVAGGFRSALRLERDRLRRTGSGWWSPRNHILQAWAMTVVLFGGLMLVFGWQILPYLLLQAVLGAGLLETVNYIEHYGLLRERRPNGRYRRCTARDSWNSDRLVTNIFLFHLQRHSDHHANPGRRYQTLRSSDEAPQLPAGYAAMVVLAMIPPLWRRVMDKRVLAHYDGDLTRINLAPRKRQAAAAVTPGPGVVTG*	WP_231508513.1	MPSTGSRNFIQGSARELLRTAILDAMRDLLGQRDWSKITLTEVAVGAGVSRQTLYNEFGSRQGLAEAYAIRLADDLVDHVETALAANIGDADASVRDGIAGYFRDAAQDPLVQSLVLGEVKLDLLRLITLDAGPLIEHATERLIGVMQRSWVAFTRGQAETFAHALVRLAISYIPTPPGPQHDVPAELGRIFGPYVAAVLAGRPAAEIPAR*	WP_033243242.1	TetR
Nocardia cyriacigeorgica	4	MTSSPVGRHAAAATPPWRDRKRYLWLFGLIPPTALGLAAALVWVFNQLGWQQVAPVWWWIGPLLLYVLLPILDRFFGPDGQNPPEEVMEQLEHDRYYRYCVYAYIPFQLASLVFAAYLWTATDLSWLGIDGGLGLWSKIGVALSIGVMGGVGINTAHELGHKKDELERWLSKITLAQTGYGHFYIEHNRGHHVRVATPEDPASSRFGESFWAFLPRSVWGSLRSAWALERTRLQRMGKGPWTLRNDVLNAWLMTVVLWAGLVAAFGPAVLPFLVIQAVYGFSLLETVNYLEHYGLLRQRTPAGRYERCTPEHSWNSDHIVTNIFLYHLQRHSDHHANPTRRYQILRSMDGAPNLPSGYASMISLAYFPPLWRKVMDHRVLDHYDGDITRVNIQPAARDR…	WP_104359698.1	MAQAPNFQSEMRQLLRARVIDTARQLVCTEGWGAVNMSRVAKEVGVSRPVLYKEIGTKHDLADAVIGNELDTFLAGITDTIAAHPDDIRAALTAAVDFTLRTAAENTLLKAVLAGRSSADTSLLPTLMTEPEPVLGRAAGTLTTVVRTRYELPALSDDELGSRVEAVVRLALSHLFQPTGTIERAVAQIALVIDAIFGPAARED*	WP_234012258.1	TetR
Nocardia cyriacigeorgica	4	MQTVGKPRGSADPKRHLWFLGLIAPACALLPSQLVLHTGWTIFWWIGPIIVLIVIPVLDQLVGEDGSNPREEDYELLSNDRYYRWCTYLFLPIQLLGLVVAGYLWAGDELSIVDKLGLASTLGLVSGIGINAAHELGHRVERLERWLAKIALAQSGYGHFFVEHNRGHHMRVATPEDPASARLGESLWEFLPRSVSGGFRSAIRLERARLARRELGWWSVHNHILQAWSMTVVLFGGLMLAFGVRILPYLLLQAVIGVMLLETVNYVEHYGLLRERRPSGRYRRCSPRDSWNSDRLVTNIFLFHLQRHSDHHANPGRRYQTLRSSQQAPQLPAGYATMILLAAVPPLWRKVMDPRVLAHYDGDITRANIAPRRRVRLLARHGVPAT*	WP_181062372.1	MPRNGSRLPYQEAARELLRSSVLDAMRELLTERDWSKITLGDVATRAGVSRQTLYNEFGSRAGLAQAYALRLADDLVDHVGAAIDDNVGDARAAFRQGLSGFFVEAAADPLVRSLVAGEVKLDLLRLITLDAEPLVEHATERLSVAFRHSWVDATAAEADVLAQALVRIALSYIPTPPAPGRDAPEELSMLLGPYVEAILAARGVR*	WP_051016741.1	TetR
Nocardia cyriacigeorgica	4	MMSTDAETAGLAAETPAWRDRKRYMWLWGLFAPTGLFTIGLPLIWALNQLGWSGLAHVPFWLGPILVYLVIPLADIFFGPDGSNPPDEVMEYLENDKYYRYLTYLYLPFQYASLIMACYLITADDLSWLGIDGGLLVVDKIGLAITVGIIGGIGINTAHELGHKKVDLERWLSRIALAQSCYGHFYIEHNRGHHVRVATPEDPASSRVGETFWAFWPRTVAGGLRSSWRLEKTRLERLGKKPWTLQNEVLSAWLMSVLLFAALIALFGIEVLPYLLLQAVIGFSLLEAVNYLEHYGLVRQRTASGRYERPAPVHSWNSDHLVTNIFLYHLQRHSDHHAYPTRRYQTLRSWDGAPNLPSGYASMILLAYFPPIWRRVMDKRVLAHYDGDITRANIHPAKR…	WP_104359960.1	MPRNGSRLPYQEAARELLRSSVLDAMRELLTERDWSKITLGDVATRAGVSRQTLYNEFGSRAGLAQAYALRLADDLVDHVGAAIDDNVGDARAAFRQGLSGFFVEAAADPLVRSLVAGEVKLDLLRLITLDAEPLVEHATERLSVAFRHSWVDATAAEADVLAQALVRIALSYIPTPPAPGRDAPEELSMLLGPYVEAILAARGVR*	WP_051016741.1	TetR
Nocardia cyriacigeorgica	4	MLGLIAPGCALLPSQLVLRTGSEVFWWIGPIIVLIVIPILDLIVGEDGSNPRDEDYEALSNNHYYRWCTYMFLPIQLLGLVIASSMWAGDELSFVDKLGLGVTLGFVSGIGINAAHELGHRAEHLERWLAKIALAQSGYGHFFVEHNRGHHVRVATPEDPASARLGESLYEFLPRTVSGGFRSAIALERERLQRHGQGWWSPHNHILQAWAMTVVLFGSLLAVFGLEILPWLLLQAVIGAALLETVNYVEHYGLLRRRRPNGRFERCSPRDSWNSDRLVTNIFLFHLQRHSDHHANPGRRYQTLRSSSESPQLPAGYATMILLAAVPPLWRRVMDPRVLAHYDGDVTRANIEPRKRERILAAHGVGTGNR*	WP_234012251.1	MTQESHEPRLPDSTQAVYAISVAADLAGIGVQTLRLYERHGLITPARSDGGTRRYSGDDLARLHRIAALAAEGVNLAGIGRILELEDANAALHADLARLRRRSNS*	WP_036537273.1
Nocardia farcinica IFM 10152	2	MSTNTDAAGRSVQVPAWRDRKRYLWLWGLFAPTGLFTIGLPLIWALNEIGWHGAAHVPFWLGPILVYLIIPVADIFFGPDGDNPPDEVMEYLENDKYYRYLTYLYLPFQYAGLITACYLITAGDLSWLGIDGGLHVADKIGLAITVGMIGGIGINTAHELGHKKVDLERWLSRIALAQSFYGHFYIEHNRGHHVRVATPEDPASSRVGETFWEFWPRTVWGSLKSAWRLERTRLERLGSGPWTLRNEVLSAWLMSAVLYAALLAVFGLELLPYLILQAVVGFSLLEAVNYLEHYGLLRQRTASGRYERPAPVHSWNSDHLVTNIFLYHLQRHSDHHAYPTRRYQTLRSWEGAPNLPSGYASMIMLAYVPPLWRKVMDKRVLAHYDGDITRASIHPRKRA…	WP_011211153.1	MPSAGRSAPEPRMPYQEAARELLRASILDAMRGLLTERDWAKITLADVAGRAGVSRQTLYNEFGSRAGLAQAYALRLADDLVDHVRAAVTGNVGDARAAFREGLSGFFLDSAADPLVRSLLAGEAKPDLLRLITLDAGPLVEHATDRLAAVFEHSWVAATAAQSQVVAHALVRIALSYIPNPPGPGRNAPAELAELLAPYVEGILAARGVR*	WP_011211150.1	TetR
Nocardia farcinica IFM 10152	2	MVLFSGANVQTDGKSATVPDPKRHLWVLGLIAPASALLPSQLVLRTGWEVFWWVGPIIVLVIIPVLDWLVGEDGTNPRDEDYELLSNDRYYRWCTYLFLPVQLIGLVIAAAMWAGDELSFVDKLGLATTLGLVSGIGINAAHELGHRVEHLERWLAKIALAQSAYGHFFVEHNRGHHVRVATPDDPASARLGESLYEFLPRSVAGGFRSAVALESERLARKGKRWWSPHNHILQAWSMTVVLFGGLMLVFGWQILGWLVLQAVIGAALLETVNYVEHYGLLRERRPDGRWARCSPRDSWNSDRLVTNIFLFHLQRHSDHHANPGRRYQTLRSCDVAPQLPAGYASMIVFAAIPPLWRAVMDHRVLAHYGGDITRANIVPRKRARILAANGLPA*	WP_011211149.1	MPSAGRSAPEPRMPYQEAARELLRASILDAMRGLLTERDWAKITLADVAGRAGVSRQTLYNEFGSRAGLAQAYALRLADDLVDHVRAAVTGNVGDARAAFREGLSGFFLDSAADPLVRSLLAGEAKPDLLRLITLDAGPLVEHATDRLAAVFEHSWVAATAAQSQVVAHALVRIALSYIPNPPGPGRNAPAELAELLAPYVEGILAARGVR*	WP_011211150.1	TetR
Nocardia nova	3	MTTSRIGDPARTAPPQWRDRKRHLWLFGLVPPTAVLLATGLVWLFNQLGWHHAAPVWWWIGPLLVYVLLPILDRFFGPDGQNPPDEVMEQLENDRYYRWCVYAYIPFQLLSLVFACYLWSAADLSWLGVDGGLSLVSKIGLAFSIGTMGGVGINTAHELGHKKDELERWLSKITLAQTFYGHFYIEHNRGHHVRVATPEDPASSRFGESFWTFLPRSVWGSLRSSWSLEKTRLQRMGKRPWTIHNDVLNAWLMSVVLWGALAAIFGPGVLPFLVLQAVYGFSLLETVNYLEHYGLLRQRTAAGRYERCTPEHSWNSDHIVTNIFLYHLQRHSDHHANPTRRYQTLRSMDGAPNLPSGYASMITVAYFPPVWRRVMDKRVLAHYGGDITRVNIQPRKRDR…	WP_064901660.1	MATAPNFQSDMRRLLRERVIETARGLVCTEGWGAVNMSRVAKEVGVSRPVLYKEIGTKQDLADVVIANEVDVFLVGIAEKLAAHPDDVIAGLIAAVEFTLRSGADNMLLKAVLSGRSAPDTALLPALMTEPEPVLGRAIAAVTATVRAQYDLASVGDEELGSVAETVVRLALSHLFQPTGPVERALEQIRVVAVGLFEPLLADA*	WP_064901665.1	TetR
Nocardia nova	3	MSTEAGTTDGLLDSGWRDRKRYMWLWGLFAPTGLFIIGLPLIWGLNELGWHTLAKVPFWLGPILIYLVIPAADLFFGADGENPPDEVMEYLENDRYYRYLTYIYLPFQYASLVMACYLITADNLSWLGIDGGLTVVDKIGLALTVGMVGGIGINTAHELGHKKVHLERWLSRIALAQTFYGHFYIEHNRGHHVRVATPEDPASSRVGETFWAFWPRTVWGSLRSAWGLERTRLERLGKRPWSLHNDVLSAWAMSLVLYAALVAGFGIEVLPYLVLQAVVGFSLLEAVNYLEHYGLLRQRTARGRYERPTPRHSWNSDHLVTNIFLYHLQRHSDHHAYPTRRYQTLRSWDGAPNLPSGYASMILLAYFPPLWRRVMDKRVLAHYDGDLTLANVQPSKRDK…	WP_063018897.1	MPRNGSRVPYQEAARTLLRTSVLDAMRELLIERDWAKITLGDVATRAGVSRQTLYNEFGSRTGLAQAYALRLADQLVDHVGTAIEDNVGDARAAFREGLANFILDSAADPLVQSLVVGEAKLDLLRLITLDAGPLIEHAARRLGAAFENSWVGASPAEADVLAHALVRIAISYIPTPAALHRDAPEELSRLLSPYVEAILAARDRTGGR*	WP_051755834.1	TetR
Nocardia nova	3	MLGLIAPGCALLPSQLVARTGIEAFWWIGPIIVLIVIPLLDWFVGEDGTNPRDEDYERLSHDRYYRWCTYLFLPIQLAGLVIAAYMWSGDELDVVDKLGLAATLGFVSGIGINAAHELGHRVERLERWLAKLALAQSGYGHFFVEHNKGHHARVATPDDPASARMGESLWMFLPRSIFGGLRSAIRLERERLHRKGLGWWNVRNNILQAWSMTVVLYGALLAVFGFAMLPYLLLQAVIGFGLLETVNYVEHYGLLRRRLPGGRWARCSPADSWNSDRLVTNIFLFHLQRHSDHHANPGRRYQTLRSTQEAPQLPAGYATMILLATVPPLWRRVMDPRVAAHYAGDLGRANIAPRKRERTLAVYRLAG*	WP_051755795.1	MPRNGSRVPYQEAARTLLRTSVLDAMRELLIERDWAKITLGDVATRAGVSRQTLYNEFGSRTGLAQAYALRLADQLVDHVGTAIEDNVGDARAAFREGLANFILDSAADPLVQSLVVGEAKLDLLRLITLDAGPLIEHAARRLGAAFENSWVGASPAEADVLAHALVRIAISYIPTPAALHRDAPEELSRLLSPYVEAILAARDRTGGR*	WP_051755834.1	TetR
Nocardia otitidiscaviarum	2	MTTSRHPESLDATPQWRDRKRYLWLFGLVAPTAIFLATGFVWAFNQLGWQAVSPLWWWIGPVLVYVLLPLLDRFFGPDGQNPPEEVMARLEADRYYRYCVYAYIPFQLLSLVFAAYLWTADNLSWLGIDGGLSPISKIGLALSIGVMGGVGINTAHELGHKKDELERWLSKITLAQTFYGHFYIEHNRGHHVRVATPEDPASARFAESFWSFLPRSVWGSLTSSWELEKTRLRRLGKSPWTIRNDVLNGWLMSVALWGALAAVFGPMVLPFLVIQAVYGFSLLETVNYLEHYGLLRQRTPSGRYERCTPEHSWNSDHIVTNIFLYHLQRHSDHHANPTRRYQILRSMDGAPNLPSGYASMIGLAYFPPLWRKVMDHRVLAHYGGDITRANIQPGKRERV…	WP_143980666.1	MAEAANFQTEMRQLLRERVLDTARRLVVTEGWGAVNMSRVAKEVGVSRPVLYKEIGTKQDLADVVIRQEVDTFLVGIADCLAAHPDDPVAGATAAVDYTLRTGADNTLLKAVLSGRSGADTTLLPTLMTETEPVLGRAVAAVALTLRTRYGLPDLSDTELADRTETLVRLALSHLFQPTGPTERAVEQIRPVIAHLFA*	WP_029932336.1	TetR
Nocardia otitidiscaviarum	2	MVGKRSGSPDPKRHLWVLGLIAPGCALLPSQLVLHTGSEVFWWIGPIIVLIVIPVLDWVVGEDGTNPRDEDYELLSNDRYYRWCTYLFLPIQLIGLIIACYMWAGDELTLTDKLGLAATLGFVSGIGINAAHELGHRVEHLERWLSKIALAQSGYGHFFVEHNRGHHARVATPDDPASARMGESLWGFLPRSIFGGFRSAITLERDRLRRKGHGWWSIHNHILQAWSMTLVLFGGLLLAFGWAVLPYLLLQAVIGAGLLETVNYVEHYGLLRRRRANGHWARCSPRDSWNSDRLVTNIFLFHLQRHSDHHANPGRRYQTLRSSDEAPQLPAGYATMIVLALIPPLWRLVMDPRLLAHYGGDVSQANLHPRKRTRLLTRYGVTTAA*	WP_115061594.1	MIRVLVVEDEPAIASAHRSYVARVPGFEPVAVAHSGRAALDAVAKAARADEPIDLVLMDIGLPDMSGLEVAAVLARSRRRPDVIAITSARDLEVVRAAVAHGVVLYLLKPFTFAAFRDKLERYLEFRAALPDTTDAVSQQDIDRAFGALRTTDTRVGTPKGLAPQTLQEITRVLRDADAGLTAGDAGRAIGVSRVTAWRYLERLADDGVVRRQTDYGRTGRPRVRYVWGR*	WP_029931573.1
Nocardia seriolae	2	MTTSHRRESQASARPQWRDRKRYLWLFGLVPPTALFLATALIWAFNEFGWSAVSPVWWWIGPILVYGLLPVLDRFFGPDGQNPPDEVMEYLENDKYYRYCTYAYIPFQLASLAFACYLWTAADLSWLGIDGGLGLVSKLGLALSMGVMGGVGINTAHELGHKKDELERWLSKITLAQTFYGHFYMEHNRGHHVRVATPEDPASARFAETFWAFLPRSVWGSLRSSWELEAKRLERLGKRPWTIRNDVLNAWLMSIALWGVLVAVFGPSILPWLVIQAVYGFTLLETVNYLEHYGLLRQKTATGRYERCTPEHSWNSDHIVTNIFLYHLQRHSDHHANPTRRYQILRSMDGAPNLPSGYASMISLAYFPPVWRRVMDHRVLEHYSGDITRVNIQPRKRGR…	WP_033090113.1	MVEAPNFQSEMRQLLRDRIIDAGRRILVTEGWGAVNMSRLAKEVGVSRPVLYKEFANKHDLAEVVIRQEVDTFLVGIAASLAAHPADMAAGMTRAVDFTLRTAADNVLLKAALAGRSATDATLLPVLMTETEPVLGRAITAVAAALRAQYGLAGVDDAELGSMTEILVRLALSHLFQPTAPVERAVGQITRVIVSTFGEILKAAAAQSD*	WP_231993025.1	TetR
Nocardia seriolae	2	MVGKRSGSPDPKRHLWVLGLIAPGSALLPSQLVLHTKLTVFWWIGPIIVLIVIPVLDWVVGEDGTNPRDEDYELLSNDRYYRWCTYMFLPVQVSGLIIAAYLWAGAELSIWNKLGLAATLGFVSGIGINAAHELGHRVEHLERWLSKMALAQSGYGHFFVEHNKGHHARVATPDDPASARMGESLWEFLPRSVIGGFRSAIRLEGDRLRRKGHRWFSVHNHILQAWAMTVVLFGGLLAVYGWRILPYLLLQAVIGVALLETVNYVEHYGLLRRRKPNGAWARCSPRDSWNSDRLVTNIFLFHLQRHSDHHANPGRRYQTLRTSEVAPQLPAGYATMILLALFPPLWRSVMDPRLLDHYAGDPSRANIQPRKREKILAAYDYPAAA*	WP_033089223.1	MSPAGRNTIRVLIVEDEPKIAAAHRSYVDRLPGFQVVGVVHTGRDAISIAKRSQSSGVPVDLVLMDIGLPDMSGLAVAAALAGLRPRPDVIAVTSARDLAMVRAAVSHGVVLYLLKPFTFAAFREKLERYLEYRAALPAGETAVSQQDIDRAFGVLRTPDQRTTLPKGIAPQTMDEVSRAVRAAAEGLSAGEVGRAVGVSRVTAWRYLERMAEDGVVERRTDYGRTGRPQVRYVWLR*	WP_228102638.1
Nocardia terpenica	1	MPSQLVLHTGFPVFWWIGPVIVLIVIPVLDWVVGEDGSNPRDEDYELLSGDRYYRWCTYMFLPIQLAGLWIAAYMWSGGELTVIDKLGLAATLGFVSGIGINAAHELGHRAEHMERWLAKIALAQSGYGHFYVEHNKGHHARVATPEDPASARLGESLWEFLPRSVFGGFRSALRLERDRLRRKNSGWWTVHNNILQAWAMTAVLYAALLVAFGPTMLPYLLLQAVIGAGLLETVNYVEHYGLLRGKRRNGSWARCSPADSWNSDRLVTNIFLFHLQRHSDHHANPGRRYQTLRSSREAPQLPAGYATMILFAIVPPVWRAVMDRRVLAHYDGDVTRANIAPRKRQRILAAYGSAATA*	WP_332838138.1	MIRVLIVEDDPRIARAHRSYVARVAGFEPAAVAHTGREALRAAGRAAESGAPIDLVLLDLGLPDMSGLEVTAALARSRPRPDIIAITSARDLAMVRAAVAHGVALYLLKPFTFAAFRDRLERYLEFRAALPSGEAAVTQLDIDRAFGALRNPGRAAATPKGIAPQTLEEISRVVREAEAGLSATETGRAVGVSRVTAWRYLERLAEDGVVDRRTDYGRAGRPQVRYVWRR*	WP_098697202.1
Nocardia wallacei	1	MLGLVAPSCALLPSQLVLHTGSPVFWWLGPIIVLIVIPVLDWVVGEDGNNPHDEDYERLSNDRYYRWCTYLFLPIQLIGLFVAAYMWANDELRVVDKLGLAATLGFMSGIGINAAHELGHRVERLERWLAKIALAQSGYGHFYVEHNKGHHARVATPEDPASGRLGESLWEFLPRSVIGGFRSGIRLERDRLRRRNLGWWSVHNNILQAWSMTVVLYGALLLAFGPKMLPYLLLQAVLAAGLLETVNYVEHYGLMRAKRPNGMWARCSPADSWNSDRLVTNIFLFHLQRHSDHHANPGRRYQTLRSSREAPQLPAGYASMILLAAIPPLWRHVMDPRVLAHYDGDISRANIAPRKRGRILAAHGGPAPA*	WP_232110882.1	MTVRVLIVEDEPQIAAAHRAYLERLAGFTVAGVAGTGREALRAASRAAGSGAPIDLVLLDIGLPDIGGLEVAAALARLRPRPDVIAITSARDLEVVRAAVAHGVALYLLKPFTFAAFREKLDRYLEYRAALAAGAATVTQHDIDRAFSALRTAYPKTTAPKGVAPHTLAEVSRAVRAASDGLSATETGRAVGVSRVTAWRYLERLAEDGVVDRRSDYGRAGRPQVRYVWRR*	WP_187687096.1
Nonlabens ulvanivorans	1	MKDLKYLTAYIVPILCVIGIYYRGSALYITPLMVFTIVPLIELIMPSLTSNLDAESKESKLKNKLFDILLWLNVPIIFSVLIYGLYMYSISYFETYEVIGLIFTLGIVAGSNGINVAHELGHRQESWERFLGKILLLPSLYMHFYIEHNYGHHVNAATPEDPASARYNESLYAFWWRSVINQYKNSWSIQNRLLKVNDQSFYSVKNDMLWYTVIQLSYLIIIGLSFSWMTSIIALCIAVVGFSLLEIINYLEHYGLRRVQKKSGRYEVVREIHSWNSNHALGRILLYELTRHSDHHYRANKKYQLLDYHENSPQLPYGYPTMMVIATIPPLWFSIVNKHVPQEMIELSENKNRHL*	WP_317290478.1
Paraburkholderia aspalathi	1	MATSQAAPARWVDSKRYLWLLGALTITLPLHAANLALQTGWHIFWWFGPIFVFGIIPVLDYLIGDDPSNPPEEVVSTLERERYYRRVVYLATFIEYVSFFGALWIVGTHALTWYDYLGFALSLGAATGVSINTAHELGHKTDGFERWLAKITLAPVAYGHFFVEHNRGHHVRVATPPDPASARYGESFWRFLPRTVFGSIASAWRLEKHRLERLGKSPWTWRNEVLHSWAMTVVLWGAMIALFGKTVIPFLLIQAAYGASLLEVVNYLEHYGLGRKQLASGRYERCQPQHSWNSNRIVTNLFLYQLQRHADHHANPTRSYQALRHFDGAPQLPSGYATMIMLAYVPPLWFRVMNPRVVAHYQGNMAQSNIRPAIRERVLAQFAG*	WP_211700804.1
Paraburkholderia fungorum	1	MAISQAAPARWVDGKRYLWLLGALTITLPLHAANLALQTGWHIFWWFGPIFVFGIIPVLDYLIGDDPSNPPEDVVPRLERERYYRRVVYLATFIEYVSFFGSLWIVGTHALTWYDYLGFALSLGAATGVSINTAHELGHKTDGFERWLAKITLAPVAYGHFFVEHNRGHHVRVATPPDPASARYGESFWRFLPRTVFGSIASAWRLEKQRLERLGKSPWTWRNEVLHSWAMTAVLWGAMVALFGKTVIPFLLIQAVYGASLLEVVNYLEHYGLGRKRLASGRYERCQPQHSWNSNRIVTNLFLYQLQRHADHHANPTRSYQALRHFDGAPQLPSGYATMIMLAYVPPLWFRVMNPRVVAHYRGNMAQSNIRPAIRERVLAQFAG*	WP_046572902.1	MQLDDMRIFVATVDAHNFTAAAKRLALSKQFVSRRVMALEEGLGVQLLIRNTRKLAVTELGQEFYERARRILGEVEDAEQAMSAGRAGPRGLLRVSAPMSFGMTHLSPLVASFLREHAEVRFDMELSDRTVDVVGEGFDMAIRIGTLPDSTLIAQKLVDVRMVVCCSPGYVRRRGAPVGPADLARHSCLLYGHGGVVSWDFVVDGVSKGFEVHGPLRANNGELIRDAAIAGLGIVRLPDFIVSQAVGSGLLVSVLDEFLPSAATVYAVYPQHRQSSVSIRAFVEFLRQGLRG*	WP_046572904.1	LysR
Paracoccus denitrificans PD1222	1	MQTAFRSRLIDALPFWLSLGMVPLAIIAARLGGWWFLLMPLYAWYLTTMLDTVLGLNEENPDTETPETQLFWYRAITIIWFPIQAAMIFGAIWHATRSGLSGWEKLGLFFGIGVASGTIGIVYAHELLHQKNRMERWLGDLLLASTLYSHFRTEHLLVHHSWVATPRDAVSARYNESFFRFFLRVLADCPKSAWQAETRRLARAGRSKFDRRNPFWRYAALQLAMLALAAALGGWQGLLLFLWQAFVAVWQLELTNYVEHYGLTRKYLGDGRYEHVLPRHSWNSSHTATNWLLINLQRHSDHHYKPDRRFPLLQTYAEDEAPQLPMGYPAMNFLAMIPPLWRRKMNPRVRAWRRQFYPEITDWQPYGRGELPMPRGAL*	WP_041530234.1
Paracoccus pantotrophus	1	MQTAFRSRLIDALPFWLSLGMVPLFLIAARFGSWWFLLMPVYAWYLMTLLDAILGPNEENPDTETPEAQLFWYRAITIIWFPIQAAMIFGAIWHVTRSDLAGWEKLGLFFGVGVASGTIGIVYSHELLHQKNRLERWMGDLLLASTLYSHFRTEHLLVHHSWVATPRDAVSARYNEGFFRFFLRVLAQCPKSAWAAEARRLTRAGRSKFDRRNPFWRYAALQLAMLALAAALGGWQGVLLFLWQAFIAIWQLELTNYVEHYGLTRKYLGEGRYEHVLPRHSWNSAHTATNWLLINLQRHSDHHYKPDRRFPLLQNYSEDEAPQLPMGYPAMTFLAMVPPLWRRRMNPRVRAWRRQFYPEITDWQPYNRGELPMPRGAL*	WP_147427728.1
Paracoccus yeei	1	MQTAFRARLIDALPFWLSLGMVPLALIAMRWGGWWFLLMPLYAWYLMTVLDSVLGLNDENPDTETPESQLFWYRAITIIWFPVQAALIFGGIWWATRGGLSGWESLGLFFGIGVASGTIGIVYAHELLHQKNPLERWLGDLLLASTLYSHFRTEHLLVHHSWVATPRDAVSARYNEGFFRFFLRVLRECPQSAWKAETRRLARAGRSSLDRRNPFWRYGALQLGMLALAALIGGWWGVGLFVWQAFVAIWQLELTNYVEHYGLSRKHLGDGRYEHVMPRHSWNSSHTATNWLLINLQRHSDHHYKPDRRFPLLQTYSQEEAPQLPMGYPAMTFLAMVPPLWRRRMNPRVRAWRRQFYPEVEDWQPYNRGALPMPRNAL*	WP_099648127.1
Phaeobacter gallaeciensis DSM 26640	1	MTTPETLRSWQAALPFWLSFLLIPLVVLAAVYGGWAILLPPLATWYLFAALDGVFGLNLENADPLTPEDDLRWYSALTMAWVPAQALLLIVMLIYVPQAEHLSGLEKFGVFFGVGVLSGTVGINYSHELMHQKSKLERWLADILLAMVLYSHFRSEHLLVHHRHVGTPRDPVTARYNEGFHRFYPRVLRQCWQSAFRAESAQLARRDLPWTDRRNPFFRYWTLQGLMLLVAFFLGGLTGLLLFLAQAGVAIWQLELVNYVEHYGLTRKYLGNGKFEHVMPRHSWNAAHKASNWLLINLQRHSDHHYKPDRRFPLLQNHTKADAPQLPYGYPVMTVAAMFPPLWRRIMNPRVRRWRQMYYPEITDWSAYNKALKPDQRPDPVTTGPATT*	WP_040104338.1
Phaeobacter inhibens	1	MTTPETLRSWQAALPFWLSFLLVPLVGLAAVYGGWAILLPPLATWYLFAALDGVFGLNLENADPLTPEDDLRWYSALTMAWVPVQALLLVAALIYVPAAEHLSGLEKFGVFFGVGVLSGTVGINYSHELMHQKNKLERWLADILLAMVLYSHFRSEHLLVHHRHVGTPRDPVTARYNEGFHRFYPRVLRQCWHSAFHAERAQLARRDLPWTDRRNPFFRYWMLQGLMLLVAFLLGGFTGLLLFLVQAGVAIWQLELVNYVEHYGLTRKYLGNGKFEHVMPRHSWNAAHKASNWLLINLQRHSDHHYKPDRRFPLLQNHTTADAPQLPFGYPVMTVAAMIPPLWRRIMNPRVRRWRQMYYPEITDWSAYNKALPTDQRPEPDPARASA*	WP_102877666.1
Phaeobacter italicus	1	MIAPDKLHSWQTALPFWLSFLLVPLLAISALFGGWLILLPPLATWYLFAALDGVFGLNTENADPMTPDSDLRWYTALTMAWVPVQFVLLIGLLIYVPQADHLSAVERIGVFFGMGVLSGTVGINYSHELMHQKSRLERWLADLLLAMVLYSHFRSEHLLVHHRHVATPRDPVTARYNEGFHRFYPRVLRQCWLSAFRAEKEQLSRRNQHWTHPRNPFYRYWALQGAMLLIAFLAGGLSGLMLFCIQAGVAIWQLELVNYVEHYGLTRKYLGDGKFEHVLPRHSWNAAHKASNWLLINLQRHSDHHYKPDRRFPLLQNHTETDAPQLPYGYPVMTVAAMVPPLWRRVMNPKVRNWRQTYYPEITDWTPYNKALPASDRPEPT*	WP_222460074.1
Prescottella equi	1	MAADGAVETEVPVWRDKKRYLWLLGLIPPTAIFLALALVWAFNRVGLGAVAPVWWWIGPLLVYVLLPILDLAFGADGQNPPDEVMEQLENDRYYRWCTYAYIPLQIVTVVVACYLWSADDLSWLGIDGGLGLVSKIGLAISVGCVAGIGINTAHELGHKKDDLERWLSKITLAQSFYGHFYIEHNRGHHVRVATPEDPASSRFGESFWAFLPRSVWGSLRSSWRLEKARLERLGKGPWTIRNDVLNAWLMSVVLFGAMIAIFGWEVAPFLLLQAVFGFSLLETVNYLEHYGLLRQRTESGRYERCTPAHSWNSDHICTNIFLYHLQRHSDHHANPTRRYQTLRSMDIAPNLPSGYASMIMLAYVPPLWRAVMDRKVLAHYDGDITKVNLQPSRREKLLA…	WP_022597136.1	MTEPQPRVPYQEASRLLLRESILDAVHDFLLERDWSGVTMTDVAAAVGVSRQTLYNEFGSRQGLANGYALRLVDRFVDAVTDAVYRHEGDARAALVDGFTGFFQASGADPLVRSLRTGAAKPDLLRIVTTDSAPLIERATGRLAETFRLSWIQASEGDSTVLGHGIVRIALSYVSMPPTSDRDDAQELAALLAPFVDVVTRA*	WP_005518722.1	TetR
Pseudoalteromonas rubra	1	MKYIRFSIVPLLYLPLLIIANLLGGWYPLLNFLFILVCYLVFDRITDSMQNDEPTRFPFILNGFMYLHILLSFVAVASVCVTASDYHGLVLSKIMELTGISLSELANPSLISSVVAAVGTGFVISINMVVGHELTHRTLSKLDMFMGHVSLAIVGDSQFAISHVHCHHKNIGTEEDAATARRGENLYRFILRSALGQHREAWQFEKARLARSSRSAFSFGNKLLPWYFVTLAIAACTFVLAGWMGVMLYLIIMLVSKANYESTNYIQHYGLVRIPQTKVRPEHSWDCIASYSSSALLNLTRHSDHHANPNKEYWLLGSTNENMMIEHGYVVQMMKALVPGYWFRMMEDKLIYWEENYATDAERKVMATQRQNWRKQDV*	WP_040645156.1
Pseudomonas aeruginosa PAO1	2	MFASLSSAWMLRLKKYGYWIWLIAVLGIPLSYWWSLGSDYPNAWPWLVISVVFGLIPILDAIVGRDPANPEEASEVPEMEAQGYYRVLSLATVPLLLGMLVWSGWILAHETRWDWVGQLGWILSVGTVMGAIGITVSHELIHKDPQLEQNAGGLLLAAVCYAGFKVEHVRGHHVHVSTPEDASSSRYGQSLYSFLPHAYKHNFLNAWRLEAERLKRKGLPALHWRNELIWWYAISALFLLGFSLAFGWLGAIFFLGQSVMAFTLLEIVNYVEHYGLHRRRLDNGRYERTTPEHSWNSNFLLTNLFLFHLQRHSDHHAYAKRRYQVLRHYDSSPQLPNGYAGMIVLALFPPLWRAVMDPKVRAYYAGEEYQLTDTQRI*	NP_250216.1	MTFKAPDSLAEQIAHHLAERIIRGELKERERIQEQKVTQTLNVSRGSVREALLILERRHLVNILPRRGAQVSELSPQHVESLYALIVQLYILLAESVARRWRSEAELAPFLVIQQRLLNNLAQSDIDGFVEASFDIMRAAFPFANNPYLQETVENLLPAVSRAYHLALERRKAEMNQFLGSFAQLLQAVIARDEARIREVLLEYGRHNCQLVLAALAER*	NP_250217.1	GntR (VanR)	gggaagtcctcgtatttatcttgttagattgtctgacaattgtcctcccttggccggcctgccccatcccaaccttcgttctgtccgccgcttcgccgggaagccggcggggtaacgccctgtgttacacttcccatccatatacccccggaaaacgcgcccctggataaaaggatcacc	TTGTCAGACA
Pseudomonas aeruginosa PAO1	2	MFENFSPSTMLAIKKYAYWLWLLLALSMPFNYWMAQDSAHPAFWAFSLVIAVFGIGPLLDMLFGRDPANPDEETQTPQLLGQGYYVLLTLATVPVLIGTLVWAAGVFVAFQEWGWLGRLGWILSMGTVMGAVGIVVAHELIHKDSALEQAAGGILLAAVCYAGFKVEHVRGHHVHVSTPEDASSARFGQSVYQFLPHAYKYNFLNAWRLEAVRLRKKGLPVFGWQNELIWWYLLSLALLVGFGWAFGWLGMVFFLGQAFVAVTLLEIINYVEHYGLHRRKGEDGRYERTNHTHSWNSNFVFTNLVLFHLQRHSDHHAFAKRPYQVLRHYDDSPQMPSGYAGMVVLALIPPLWRAVMDPKVRAYYAGEEFQLTAEQSERPAAS*	NP_251264.1	MTDDIDQRLINALMADSRLSLKALAQVSGLSAPSVAERLRKLEERGVIRGYTLDVDPRCFGYQFQAIVRIRPLPGRLHEVERQIQDIAEFTECDKVTGDDCFIARLQVRSMEQLDTLLDRINGYAETNTAIVKKSPVKRRLPPMT*	NP_251267.1
Pseudomonas aeruginosa strain 2464	2	MFASLSSAWMLRLKKYGYWIWLIAVLGIPLSYWWSLGSDYPNAWPWLVISVVFGLIPILDAIVGRDPANPEEASEVPEMEAQGYYRVLSLATVPLLLGMLVWSGWILAHETRWDWVGQLGWILSVGTVMGAIGITVSHELIHKDPQLEQNAGGLLLAAVCYAGFKVEHVRGHHVHVSTPEDASSSRYGQSLYSFLPHAYKHNFLNAWRLEAERLKRKGLPALHWRNELIWWYAISALFLLGFSLAFGWLGAIFFLGQSVMAFTLLEIVNYVEHYGLHRRRLDNGRYERTTPEHSWNSNFLLTNLFLFHLQRHSDHHAYAKRRYQVLRHYDSSPQLPNGYAGMIVLALFPPLWRAVMDPKVRAYYAGEEYQLTDTQRI*	WRL11613.1	MTFKAPDSLAEQIAHHLAERIIRGELKERERIQEQKVTQTLNVSRGSVREALLILERRHLVNILPRRGAQVSELSPQHVESLYALIVQLYILLAESVARRWRSEAELAPFLAIQQRLLNNLAQSDIDGFVEASFDIMRAAFPFANNPYLQETVENLLPAVSRAYHLALERRKAEMNQFLGSFAQLLQAVIARDEARIREVLLEYGRHNCQLVLAALAER*	WRL11614.1	GntR (VanR)	gggaagtcctcgtatttatcttgttagattgtctgacaattgtcctcccttggccggcctgccccatcccaaccttcgttctgtccgccgcttcgccgggaagccggcggggtaacgccctgtgttacacttcccatccatatacccccggaaaacgcgcccctggataaaaggatcacc	TTGTCTGACAA
Pseudomonas aeruginosa strain 2464	2	MFENFSPTTMLAIKKYAYWLWLLLALSMPFNYWMAQDSAHPAFWAFSLVIAVFGIGPLLDMLFGRDPANPDEETQTPQLLGQG?YVLLTLATVPVLIGTLVWAAGVFVAFQEWGWLGRLGWILSMGTVMGAVGIVVAHELIHKDSALEQAAGGILLAAVCYAGFKVEHVRGHHVHVSTPEDASSARFGQSVYQFLPHAYKYNFLNAWRLEAVRLRKKGLPVFGWQNELIWWYLLSLALLVGFGWAFGWLGMVFFLGQAFVAVTLLEIINYVEHYGLHRRKGEDGRYERTNHTHSWNSNFVFTNLVLFHLQRHSDHHAFAKRPYQALRHYDDSPQMPSGYAGMVVLALIPPLWRAVMDPKVRAYYAGEEFQLTAEQSERPAAS*	WRL12539.1	MTDDIDQRLINALMADSRLSLKALAQVSGLSAPSVAERLRKLEERGVIRGYTLDVDPRCFGYQFQAIVRIRPLPGKLHEVERQIQDIAEFTECDKVTGDDCFIARLQVRSMEQLDTLLDRINGYAETNTAIVKKSPVKRRLPPMT*	WRL12542.1
Pseudomonas aeruginosa strain 87	2	MFASLSSAWMLRLKKYGYWIWLIAVLGIPLSYWWSLGSDYPNAWPWLVISVVFGLIPILDAIVGRDPANPEEASEVPEMEAQGYYRVLSLATVPLLLGMLVWSGWILAHETRWDWVGQLGWILSVGTVMGAIGITVSHELIHKDPQLEQNAGGLLLAAVCYAGFKVEHVRGHHVHVSTPEDASSSRYGQSLYSFLPHAYKHNFLNAWRLEAERLKRKGLPALHWRNELIWWYAISALFLLGFSLAFGWLGAIFFLGQSVMAFTLLEIVNYVEHYGLHRRRLDNGRYERTTPEHSWNSNFLLTNLFLFHLQRHSDHHAYAKRRYQVLRHYDSSPQLPNGYAGMIVLALFPPLWRAVMDPKVRAYYAGEEYQLTDTQRI*	WJQ55529.1	MTFKAPDSLAEQIAHHLAERIIRGELKERERIQEQKVTQTLNVSRGSVREALLILERRHLVNILPRRGAQVSELSPQHVESLYALIVQLYILLAESVARRWRSEAELAPFLAIQQRLLNNLAQSDIDGFVEASFDIMRAAFPFANNPYLQETVENLLPAVSRAYHLALERRKAEMNQFLGSFAQLLQAVIARDEARIREVLLEYGRHNCQLVLAALAER*	WJQ55528.1	GntR (VanR)	ggtgatccttttatccaggggcgcgttttccgggggtatatggatgggaagtgtaacacagggcgttaccccgccggcttcccggcgaagcggcggacagaacgaaggttgggatggggcaggccggccaaggtaggacaattgtcagacaatctaacaagataaatacgaggacttccc	TTGTCAGACAA
Pseudomonas aeruginosa strain 87	2	YYVLLTLATVPVLIGTLVWAAGVFVAFQEWGWLGRLGWILSMGTVMGAVGIVVAHELIHKDSALEQAAGGILLAAVCYAGFKVEHVRGHHVHVSTPEDASSARFGQSVYQFLPHAYKYNFLNAWRLEAVRLRKKGLPVFGWQNELIWWYLLSLALLVGFGWAFGWLGMVFFLGQAFVAVTLLEIINYVEHYGLHRRKGEDGRYERTNHTHSWNSNFVFTNLVLFHLQRHSDHHAFAKRPYQALRHYDDSPQMPSGYAGMVVLALIPPLWRAVMDPKVRAYYAGEEFQLTAEQSERPAAS*	WJQ52090.1	MNDSAPPSNETEIRFSVLLVDDEPLILSSLRRLLRNQPYDLLLAESGEQALQLLESRPVDLVVSDARMPNMDGAALLAEIHRRFPETIRILLTGHADLPTIAKAINEGRIHHYLSKPWNDDELLLTLRQSLEYLYSERERRRLERLTQEQNDRLQQLNATLEKRVQARTAELQQTADMLDLAYEELKRSYVVGTEVFSLLVNQRLPKDKQTNQQIIELVRACCASGLVDESDGRDLAMAAALYNIGKLSWNDTLLRSPSDLLYHHDRDRFRGYPELSESLLMSLEPMQDAARLIRHHQEHWDGSGYPDHLKGESIPLGSRLLKLAVDFVELQRGLILERRMNRDEALIYIRKYAGRLYDPELIEPFIQVCATTLADVTLADPQVRAHGTRDLVPGMVLA…	WJQ52092.1
Pseudomonas aeruginosa strain F63912	2	MFASLSSAWMLRLKKYGYWIWLIAVLGIPLSYWWSLGSDYPNAWPWLVISVVFGLIPILDAIVGRDPANPEEASEVPEMEAQGYYRVLSLATVPLLLGMLVWSGWILAHETRWDWVGQLGWILSVGTVMGAIGITVSHELIHKDPQLEQNAGGLLLAAVCYAGFKVEHVRGHHVHVSTPEDASSSRYGQSLYSFLPHAYKHNFLNAWRLEAERLKRKGLPALHWRNELIWWYAISALFLLGFSLAFGWLGAIFFLGQSVMAFTLLEIVNYVEHYGLHRRRLDNGRYERTTPEHSWNSNFLLTNLFLFHLQRHSDHHAYAKRRYQVLRHYDSSPQLPNGYAGMIVLALFPPLWRAVMDPKVRAYYAGEEYQLTDTQRI*	ALY46972.1	MTFKAPDSLAEQIAHHLAERIIRGELKERERIQEQKVTQTLNVSRGSVREALLILERRHLVNILPRRGAQVSELSPQHVESLYALIVQLYILLAESVARRWRSEAELAPFLAIQQRLLNNLAQSDIDGFVEASFDIMRAAFPFANNPYLQETVENLLPAVSRAYHLALERRKAEMNQFLGSFAQLLQAVIARDEARIREVLLEYGRHNCQLVLAALAER*	ALY46973.1	GntR (VanR)	ggtgatccttttatccaggggcgcgttttccgggggtatatggatgggaagtgtaacacagggcgttaccccgccggcttcccgacgaagcggcggacagaacgaaggttgggatggggcaggccggccaagggaggacaattgtcagacaatctaacaagataaatacgaggacttccc	TTGTCAGACAA
Pseudomonas aeruginosa strain F63912	2	MFENFSPSTMLAIKKYAYWLWLLLALSMPFNYWMAQDSAHPAFWAFSLVIAVFGIGPLLDMLFGRDPANPDEETQTPQLLGQGYYVLLTLATVPVLIGTLVWAAGVFVAFQEWGWLGRLGWILSMGTVMGAVGIVVAHELIHKDSALEQAAGGILLAAVCYAGFKVEHVRGHHVHVSTPEDASSARFGQSVYQFLPHAYKYNFLNAWRLEAVRLRKKGLPVFGWQNELIWWYLLSLALLVGFGWAFGWLGMVFFLGQAFVAVTLLEIINYVEHYGLHRRKGEDGRYERTNHTHSWNSNFVFTNLVLFHLQRHSDHHAFAKRPYQVLRHYDDSPQMPSGYAGMVVLALIPPLWRAVMDPKVRAYYAGEEFQLTAEQSERPAAS*	ALY48167.1
Pseudomonas aeruginosa strain PA1088	2	MFASLSSAWMLRLKKYGYWIWLIAVLGIPLSYWWSLGSDYPNAWPWLVISVVFGLIPILDAIVGRDPANPEEASEVPEMEAQGYYRVLSLATVPLLLGMLVWSGWILAHETRWDWVGQLGWILSVGTVMGAIGITVSHELIHKDPQLEQNAGGLLLAAVCYAGFKVEHVRGHHVHVSTPEDASSSRYGQSLYSFLPHAYKHNFLNAWRLEAERLKRKGLPALHWRNELIWWYAISALFLLGFSLAFGWLGAIFFLGQSVMAFTLLEIVNYVEHYGLHRRRLDNGRYERTTPEHSWNSNFLLTNLFLFHLQRHSDHHAYAKRRYQVLRHYDSSPQLPNGYAGMIVLALFPPLWRAVMDPKVRAYYAGEEYQLTDTQRI*	AOX27898.1	MTFKAPDSLAEQIAHHLAERIIRGELKERERIQEQKVTQTLNVSRGSVREALLILERRHLVNILPRRGAQVSELSPQHVESLYALIVQLYILLAESVARRWRSEAELAPFLAIQQRLLNNLAQSDIDGFVEASFDIMRAAFPFANNPYLQETVENLLPAVSRAYHLALERRKAEMNQFLGSFAQLLQAVIARDEARIREVLLEYGRHNCQLVLAALAER*	AOX27897.1	GntR (VanR)	ggtgatccttttatccaggggcgcgttttccgggggtatatggatgggaagtgtaacacagggcgttaccccgccggcttcccggcgaagcggcggacagaacgaaggttgggatggggcaggccggccaagggaggacaattgtcagacaatctaacaagataaatacgaggacttccc	TTGTCTGACAA
Pseudomonas aeruginosa strain PA1088	2	MFENFSPSTMLAIKKYAYWLWLLLALSMPFNYWMAQDSAHPAFWAFSLVIAVFGIGPLLDMLFGRDPANPDEETQTPQLLGQGYYVLLTLATVPVLIGTLVWAAGVFVAFQEWGWLGRLGWILSMGTVMGAVGIVVAHELIHKDSALEQAAGGILLAAVCYAGFKVEHVRGHHVHVSTPEDASSARFGQSVYQFLPHAYKYNFLNAWRLEAVRLRKKGLPVFGWQNELIWWYLLSLALLVGFGWAFGWLGMVFFLGQAFVAVTLLEIINYVEHYGLHRRKGEDGRYERTNHTHSWNSNFVFTNLVLFHLQRHSDHHAFAKRPYQVLRHYDDSPQMPSGYAGMVVLALIPPLWRAVMDPKVRAYYAGEEFQLTAEQSERPAAS*	AOX26724.1	MNDSAPPSNETEIRFSVLLVDDEPLILSSLRRLLRNQPYDLLLAESGEQALQLLESRPVDLVVSDARMPNMDGAALLAEIHRRSPETIRILLTGHADLPTIAKAINEGRIHHYLSKPWNDDELLLTLRQSLEYLHSERERRRLERLTQEQNDRLQQLNATLEKRVQARTAELQQTADMLDLAYEELKRSYVVGTEVFSLLVNQRLPKDKQTNQQIIELVRACCASGLVDESDGRDLAMAAALYNIGKLSWNDTLLSSPSDLLYHHDRDRFRGYPELSESLLMSLEPMQDAARLIRHHQEHWDGSGYPDHLKGEAIPLGSRLLKLAVDFVELQRGLILERRMNRDEALMYIRKYAGRLYDPELIEPFIQVCATTLADVTLADPQVRAHGTRDLVPGMVLA…	AOX26726.1
Pseudomonas aeruginosa strain PA11803	2	MFASLSSAWMLRLKKYGYWIWLIAVLGIPLSYWWSLGSDYPNAWPWLVISVVFGLIPILDAIVGRDPANPEEASEVPEMEAQGYYRVLSLATVPLLLGMLVWSGWILAHETRWDWVGQLGWILSVGTVMGAIGITVSHELIHKDPQLEQNAGGLLLAAVCYAGFKVEHVRGHHVHVSTPEDASSSRYGQSLYSFLPHAYKHNFLNAWRLEAERLKRKGLPALHWRNELIWWYAISALFLLGFSLAFGWLGAIFFLGQSVMAFTLLEIVNYVEHYGLHRRRLDNGRYERTTPEHSWNSNFLLTNLFLFHLQRHSDHHAYAKRRYQVLRHYDSSPQLPNGYAGMIVLALFPPLWRAVMDPKVRAYYAGEEYQLTDTQRI*	AOX40873.1	MTFKAPDSLAEQIAHHLAERIIRGELKERERIQEQKVTQTLNVSRGSVREALLILERRHLVNILPRRGAQVSELSPQHVESLYALIVQLYILLAESVARRWRSEAELAPFLAIQQRLLNNLAQSDIDGFVEASFDIMRAAFPFANNPYLQETVENLLPAVSRAYHLALERRKAEMNQFLGSFAQLLQAVIARDEARIREVLLEYGRHNCQLVLAALAER*	AOX40872.1	GntR (VanR)	ggtgatccttttatccaggggcgcgttttccgggggtatatggatgggaagtgtaacacagggcgttaccccgccggcttcccggcgaagcggcggacagaacgaaggttgggatggggcaggccggccaagggaggacaattgtcagacaatctaacaagataaatacgaggacttccc	TTGTCAGACAA
Pseudomonas aeruginosa strain PA11803	2	MFENFSPSTMLAIKKYAYWLWLLLALSMPFNYWMAQDSAHPAFWAFSLVIAVFGIGPLLDMLFGRDPANPDEETQTPQLLGQGYYVLLTLATVPVLIGTLVWAAGVFVAFQEWGWLGRLGWILSMGTVMGAVGIVVAHELIHKDSALEQAAGGILLAAVCYAGFKVEHVRGHHVHVSTPEDASSARFGQSVYQFLPHAYKYNFLNAWRLEAVRLRKKGLPVFGWQNELIWWYLLSLALLVGFGWAFGWLGMVFFLGQAFVAVTLLEIINYVEHYGLHRRKGEDGRYERTNHTHSWNSNFVFTNLVLFHLQRHSDHHAFAKRPYQVLRHYDDSPQMPSGYAGMVVLALIPPLWRAVMDPKVRAYYAGEEFQLTAEQSERPAAS*	AOX39587.1	MNDSAPPSNETEIRFSVLLVDDEPLILSSLRRLLRNQPYDLLLAESGEQALQLLESRPVDLVVSDARMPNMDGAALLAEIHRRSPETIRILLTGHADLPTIAKAINEGRIHHYLSKPWNDDELLLTLRQSLEYLHSERERRRLERLTQEQNDRLQQLNATLEKRVQARTAELQQTADMLDLAYEELKRSYVVGTEVFSLLVNQRLPKDKQTNQQIIELVRACCASGLVDESDGRDLAMAAALYNIGKLSWNDTLLSSPSDLLYHHDRDRFRGYPELSESLLMSLEPMQDAARLIRHHQEHWDGSGYPDHLKGEAIPLGSRLLKLAVDFVELQRGLILERRMNRDEALMYIRKYAGRLYDPELIEPFIQVCATTLADVTLADPQVRAHGTRDLVPGMVLA…	AOX39589.1
Pseudomonas aeruginosa strain Pa1242	2	MFASLSSAWMLRLKKYGYWIWLIAVLGIPLSYWWSLGSDYPNAWPWLVISVVFGLIPILDAIVGRDPANPEEASEVPEMEAQGYYRVLSLATVPLLLGMLVWSGWILAHETRWDWVGQLGWILSVGTVMGAIGITVSHELIHKDPQLEQNAGGLLLAAVCYAGFKVEHVRGHHVHVSTPEDASSSRYGQSLYSFLPHAYKHNFLNAWRLEAERLKRKGLPALHWRNELIWWYAISALFLLGFSLAFGWLGAIFFLGQSVMAFTLLEIVNYVEHYGLHRRRLDNGRYERTTPEHSWNSNFLLTNLFLFHLQRHSDHHAYAKRRYQVLRHYDSSPQLPNGYAGMIVLALFPPLWRAVMDPKVRAYYAGEEYQLTDTQRI*	ASD17111.1	MTFKAPDSLAEQIAHHLAERIIRGELKERERIQEQKVTQTLNVSRGSVREALLILERRHLVNILPRRGAQVSELSPQHVESLYALIVQLYILLAESVARRWRSEAELAPFLAIQQRLLNNLAQSDIDGFVEASFDIMRAAFPFANNPYLQETVENLLPAVSRAYHLALERRKAEMNQFLGSFAQLLQAVIARDEARIREVLLEYGRHNCQLVLAALAER*	ASD17112.1	GntR (VanR)	gggaagtcctcgtatttatcttgttagattgtctgacaattgtcctcccttggccggcctgccccatcccaaccttcgttctgtccgccgcttcgccgggaagccggcggggtaacgccctgtgttacacttcccatccatatacccccggaaaacgcgcccctggataaaaggatcacc	TTGTCAGACAA
Pseudomonas aeruginosa strain Pa1242	2	MFENFSPSTMLAIKKYAYWLWLLLALSMPFNYWMAQDSAHPAFWAFSLVIAVFGIGPLLDMLFGRDPANPDEETQTPQLLGQGYYVLLTLATVPVLIGTLVWAAGVFVAFQEWGWLGRLGWILSMGTVMGAVGIVVAHELIHKDSALEQAAGGILLAAVCYAGFKVEHVRGHHVHVSTPEDASSARFGQSVYQFLPHAYKYNFLNAWRLEAVRLRKKGLPVFGWQNELIWWYLLSLALLVGFGWAFGWLGMVFFLGQAFVAVTLLEIINYVEHYGLHRRKGEDGRYERTNHTHSWNSNFVFTNLVLFHLQRHSDHHAFAKRPYQVLRHYDDSPQMPSGYAGMVVLALIPPLWRAVMDPKVRAYYAGEEFQLTAEQSERPAAS*	ASD18230.1
Pseudomonas aeruginosa strain PA7790	2	MFASLSSAWMLRLKKYGYWIWLIAVLGIPLSYWWSLGSDYPNAWPWLVISVVFGLIPILDAIVGRDPANPEEASEVPEMEAQGYYRVLSLATVPLLLGMLVWSGWILAHETRWDWVGQLGWILSVGTVMGAIGITVSHELIHKDPQLEQNAGGLLLAAVCYAGFKVEHVRGHHVHVSTPEDASSSRYGQSLYSFLPHAYKHNFLNAWRLEAERLKRKGLPALHWRNELIWWYAISALFLLGFSLAFGWLGAIFFLGQSVMAFTLLEIVNYVEHYGLHRRRLDNGRYERTTPEHSWNSNFLLTNLFLFHLQRHSDHHAYAKRRYQVLRHYDSSPQLPNGYAGMIVLALFPPLWRAVMDPKVRAYYAGEEYQLTDTQRI*	APB58330.1	MTFKAPDSLAEQIAHHLAERIIRGELKERERIQEQKVTQTLNVSRGSVREALLILERRHLVNILPRRGAQVSELSPQHVESLYALIVQLYILLAESVARRWRSEAELAPFLAIQQRLLNNLAQSDIDGFVEASFDIMRAAFPFANNPYLQETVENLLPAVSRAYHLALERRKAEMNQFLGSFAQLLQAVIARDEARIREVLLEYGRHNCQLVLAALAER*	APB58329.1	GntR (VanR)	ggtgatccttttatccaggggcgcgttttccgggggtatatggatgggaagtgtaacacagggcgttaccccgccggcttcccggcgaagcggcggacagaacgaaggttgggatggggcaggccggccaagggaggacaattgtcagacaatctaacaagataaatacgaggacttccc	TTGTCTGACAA
Pseudomonas aeruginosa strain PA7790	2	MFENFSPSTMLAIKKYAYWLWLLLALSMPFNYWMAQDSAHPAFWAFSLVIAVFGIGPLLDMLFGRDPANPDEETQTPQLLGQGYYVLLTLATVPVLIGTLVWAAGVFVAFQEWGWLGRLGWILSMGTVMGAVGIVVAHELIHKDSALEQAAGGILLAAVCYAGFKVEHVRGHHVHVSTPEDASSARFGQSVYQFLPHAYKYNFLNAWRLEAVRLRKKGLPVFGWQNELIWWYLLSLALLVGFGWAFGWLGMVFFLGQAFVAVTLLEIINYVEHYGLHRRKGEDGRYERTNHTHSWNSNFVFTNLVLFHLQRHSDHHAFAKRPYQVLRHYDDSPQMPSGYAGMVVLALIPPLWRAVMDPKVRAYYAGEEFQLTAEQSERPAAS*	APB57105.1	MNDSAPPSNETEIRFSVLLVDDEPLILSSLRRLLRNQPYDLLLAESGEQALQLLESRPVDLVVSDARMPNMDGAALLAEIHRRSPETIRILLTGHADLPTIAKAINEGRIHHYLSKPWNDDELLLTLRQSLEYLHSERERRRLERLTQEQNDRLQQLNATLEKRVQARTAELQQTADMLDLAYEELKRSYVVGTEVFSLLVNQRLPKDKQTNQQIIELVRACCASGLVDESDGRDLAMAAALYNIGKLSWNDTLLSSPSDLLYHHDRDRFRGYPELSESLLMSLEPMQDAARLIRHHQEHWDGSGYPDHLKGEAIPLGSRLLKLAVDFVELQRGLILERRMNRDEALMYIRKYAGRLYDPELIEPFIQVCATTLADVTLADPQVRAHGTRDLVPGMVLA…	APB57107.1
Pseudomonas aeruginosa strain PA8281	2	MFASLSSAWMLRLKKYGYWIWLIAVLGIPLSYWWSLGSDYPNAWPWLVISVVFGLIPILDAIVGRDPANPEEASEVPEMEAQGYYRVLSLATVPLLLGMLVWSGWILAHETRWDWVGQLGWILSVGTVMGAIGITVSHELIHKDPQLEQNAGGLLLAAVCYAGFKVEHVRGHHVHVSTPEDASSSRYGQSLYSFLPHAYKHNFLNAWRLEAERLKRKGLPALHWRNELIWWYAISALFLLGFSLAFGWLGAIFFLGQSVMAFTLLEIVNYVEHYGLHRRRLDNGRYERTTPEHSWNSNFLLTNLFLFHLQRHSDHHAYAKRRYQVLRHYDSSPQLPNGYAGMIVLALFPPLWRAVMDPKVRAYYAGEEYQLTDTQRI*	AOX34271.1	MTFKAPDSLAEQIAHHLAERIIRGELKERERIQEQKVTQTLNVSRGSVREALLILERRHLVNILPRRGAQVSELSPQHVESLYALIVQLYILLAESVARRWRSEAELAPFLAIQQRLLNNLAQSDIDGFVEASFDIMRAAFPFANNPYLQETVENLLPAVSRAYHLALERRKAEMNQFLGSFAQLLQAVIARDEARIREVLLEYGRHNCQLVLAALAER*	AOX34270.1	GntR (VanR)	ggtgatccttttatccaggggcgcgttttccgggggtatatggatgggaagtgtaacacagggcgttaccccgccggcttcccggcgaagcggcggacagaacgaaggttgggatggggcaggccggccaagggaggacaattgtcagacaatctaacaagataaatacgaggacttccc	TTGTCAGACAA
Pseudomonas aeruginosa strain PA8281	2	MFENFSPSTMLAIKKYAYWLWLLLALSMPFNYWMAQDSAHPAFWAFSLVIAVFGIGPLLDMLFGRDPANPDEETQTPQLLGQGYYVLLTLATVPVLIGTLVWAAGVFVAFQEWGWLGRLGWILSMGTVMGAVGIVVAHELIHKDSALEQAAGGILLAAVCYAGFKVEHVRGHHVHVSTPEDASSARFGQSVYQFLPHAYKYNFLNAWRLEAVRLRKKGLPVFGWQNELIWWYLLSLALLVGFGWAFGWLGMVFFLGQAFVAVTLLEIINYVEHYGLHRRKGEDGRYERTNHTHSWNSNFVFTNLVLFHLQRHSDHHAFAKRPYQVLRHYDDSPQMPSGYAGMVVLALIPPLWRAVMDPKVRAYYAGEEFQLTAEQSERPAAS*	AOX33022.1	MNDSAPPSNETEIRFSVLLVDDEPLILSSLRRLLRNQPYDLLLAESGEQALQLLESRPVDLVVSDARMPNMDGAALLAEIHRRSPETIRILLTGHADLPTIAKAINEGRIHHYLSKPWNDDELLLTLRQSLEYLHSERERRRLERLTQEQNDRLQQLNATLEKRVQARTAELQQTADMLDLAYEELKRSYVVGTEVFSLLVNQRLPKDKQTNQQIIELVRACCASGLVDESDGRDLAMAAALYNIGKLSWNDTLLSSPSDLLYHHDRDRFRGYPELSESLLMSLEPMQDAARLIRHHQEHWDGSGYPDHLKGEAIPLGSRLLKLAVDFVELQRGLILERRMNRDEALMYIRKYAGRLYDPELIEPFIQVCATTLADVTLADPQVRAHGTRDLVPGMVLA…	AOX33024.1
Pseudomonas aeruginosa strain W36662	2	MFASLSSAWMLRLKKYGYWIWLIAVLGIPLSYWWSLGSDYPNAWPWLVISVVFGLIPILDAIVGRDPANPEEASEVPEMEAQGYYRVLSLATVPLLLGMLVWSGWILAHETRWDWVGQLGWILSVGTVMGAIGITVSHELIHKDPQLEQNAGGLLLAAVCYAGFKVEHVRGHHVHVSTPEDASSSRYGQSLYSFLPHAYKHNFLNAWRLEAERLKRKGLPALHWRNELIWWYAISALFLLGFSLAFGWLGAIFFLGQSVMAFTLLEIVNYVEHYGLHRRRLDNGRYERTTPEHSWNSNFLLTNLFLFHLQRHSDHHAYAKRRYQVLRHYDSSPQLPNGYAGMIVLALFPPLWRAVMDPKVRAYYAGEEYQLTDTQRI*	ALZ18416.1	MTFKAPDSLAEQIAHHLAERIIRGELKERERIQEQKVTQTLNVSRGSVREALLILERRHLVNILPRRGAQVSELSPQHVESLYALIVQLYILLAESVARRWRSEAELAPFLVIQQRLLNNLAQSDIDGFVEASFDIMRAAFPFANNPYLQETVENLLPAVSRAYHLALERRKAEMNQFLGSFAQLLQAVIARDEARIREVLLEYGRHNCQLVLAALAER*	ALZ18417.1	GntR (VanR)	gggaagtcctcgtatttatcttgttagattgtctgacaattgtcctcccttgaccggcctgccccatcccaaccttcgttctgtccgccgcttcgccgggaagccggcggggtaacgccctgtgttacacttcccatccatatacccccggaaaacgcgcccctggataaaaggatcacc	TTGTCAGACAA
Pseudomonas aeruginosa strain W36662	2	MFENFSPSTMLAIKKYAYWLWLLLALSMPFNYWMAQDSAHPAFWAFSLVIAVFGIGPLLDMLFGRDPANPDEETQTPQLLGQGYYVLLTLATVPVLIGTLVWAAGVFVAFQEWGWLGRLGWILSMGTVMGAVGIVVAHELIHKDSALEQAAGGILLAAVCYAGFKVEHVRGHHVHVSTPEDASSARFGQSVYQFLPHAYKYNFLNAWRLEAVRLRKKGLPVFGWQNELIWWYLLSLALLVGFGWAFGWLGMVFFLGQAFVAVTLLEIINYVEHYGLHRRKGEDGRYERTNHTHSWNSNFVFTNLVLFHLQRHSDHHAFAKRPYQVLRHYDDSPQMPSGYAGMVVLALIPPLWRAVMDPKVRAYYAGEEFQLTAEQSERPAAS*	ALZ19533.1
Pseudomonas aeruginosa strain Y31	2	MFASLSSAWMLRLKKYGYWIWLIAVLGIPLSYWWSLGSDYPNAWPWLVISVVFGLIPILDAIVGRDPANPEEASEVPEMEAQGYYRVLSLATVPLLLGMLVWSGWILAHETRWDWVGQLGWILSVGTVMGAIGITVSHELIHKDPQLEQNAGGLLLAAVCYAGFKVEHVRGHHVHVSTPEDASSSRYGQSLYSFLPHAYKHNFLNAWRLEAERLKRKGLPALHWRNELIWWYAISALFLLGFSLAFGWLGAIFFLGQSVMAFTLLEIVNYVEHYGLHRRRLDNGRYERTTPEHSWNSNFLLTNLFLFHLQRHSDHHAYAKRRYQVLRHYDSSPQLPNGYAGMIVLALFPPLWRAVMDPKVRAYYAGEEYQLTDTQRI*	AXL72516.1	MTFKAPDSLAEQIAHHLAERIIRGELKERERIQEQKVTQTLNVSRGSVREALLILERRHLVNILPRRGAQVSELSPQHVESLYALIVQLYILLAESVARRWRSEAELAPFLVIQQRLLNNLAQSDIDGFVEASFDIMRAAFPFANNPYLQETVENLLPAVSRAYHLALERRKAEMNQFLGSFAQLLQAVIARDEARIREVLLEYGRHNCQLVLAALAER*	AXL72515.1	GntR (VanR)	ggtgatccttttatccaggggcgcgttttccgggggtatatggatgggaagtgtaacacagggcgttaccccgccggcttcccggcgaagcggcggacagaacgaaggttgggatggggcaggccggtcaagggaggacaattgtcagacaatctaacaagataaatacgaggacttccc	TTGTCTGACAA
Pseudomonas aeruginosa strain Y31	2	MFENFSPSTMLAIKKYAYWLWLLLALSMPFNYWMAQDSAHPAFWAFSLVIAVFGIGPLLDMLFGRDPANPDEETQTPQLLGQGYYVLLTLATVPVLIGTLVWAAGVFVAFQEWGWLGRLGWILSMGTVMGAVGIVVAHELIHKDSALEQAAGGILLAAVCYAGFKVEHVRGHHVHVSTPEDASSARFGQSVYQFLPHAYKYNFLNAWRLEAVRLRKKGLPVFGWQNELIWWYLLSLALLVGFGWAFGWLGMVFFLGQAFVAVTLLEIINYVEHYGLHRRKGEDGRYERTNHTHSWNSNFVFTNLVLFHLQRHSDHHAFAKRPYQVLRHYDDSPQMPSGYAGMVVLALIPPLWRAVMDPKVRAYYAGEEFQLTAEQSERPAAS*	AXL71297.1	MNDSAPPSNETEIRFSVLLVDDEPLILSSLRRLLRNQPYDLLLAESGEQALQLLESRPVDLVVSDARMPNMDGAALLAEIHRRSPETIRILLTGHADLPTIAKAINEGRIHHYLSKPWNDDELLLTLRQSLEYLHSERERRRLERLTQEQNDRLQQLNATLEKRVQARTAELQQTADMLDLAYEELKRSYVVGTEVFSLLVNQRLPKDKQTNQQIIELVRACCASGLVDESDGRDLAMAAALYNIGKLSWNDTLLSSPSDLLYHHDRDRFRGYPELSESLLMSLEPMQDAARLIRHHQEHWDGSGYPDHLKGEAIPLGSRLLKLAVDFVELQRGLILERRMNRDEALMYIRKYAGRLYDPELIEPFIQVCATTLADVTLADPQVRAHGTRDLVPGMVLA…	AXL71299.1
Pseudomonas aeruginosa strain Y71	2	MFASLSSAWMLRLKKYGYWIWLIAVLGIPLSYWWSLGSDYPNAWPWLVISVVFGLIPILDAIVGRDPANPEEASEVPEMEAQGYYRVLSLATVPLLLGMLVWSGWILAHETRWDWVGQLGWILSVGTVMGAIGITVSHELIHKDPQLEQNAGGLLLAAVCYAGFKVEHVRGHHVHVSTPEDASSSRYGQSLYSFLPHAYKHNFLNAWRLEAERLKRKGLPALHWRNELIWWYAISALFLLGFSLAFGWLGAIFFLGQSVMAFTLLEIVNYVEHYGLHRRRLDNGRYERTTPEHSWNSNFLLTNLFLFHLQRHSDHHAYAKRRYQVLRHYDSSPQLPNGYAGMIVLALFPPLWRAVMDPKVRAYYAGEEYQLTDTQRI*	AXO29834.1	MTFKAPDSLAEQIAHHLAERIIRGELKERERIQEQKVTQTLNVSRGSVREALLILERRHLVNILPRRGAQVSELSPQHVESLYALIVQLYILLAESVARRWRSEAELAPFLAIQQRLLNNLAQSDIDGFVEASFDIMRAAFPFANNPYLQETVENLLPAVSRAYHLALERRKAEMNQFLGSFAQLLQAVIARDEARIREVLLEYGRHNCQLVLAALAER*	AXO29833.1	GntR (VanR)	ggtgatccttttatccaggggcgcgttttccgggggtatatggatgggaagtgtaacacagggcgttaccccgccggcttcccggcgaagcggcggacagaacgaaggttgggatggggcaggccggccaagggaggacaattgtcagacaatctaacaagataaatacgaggacttccc	TTGTCTGACAA
Pseudomonas aeruginosa strain Y71	2	MFENFSPSTMLAIKKYAYWLWLLLALSMPFNYWMAQDSAHPAFWAFSLVIAVFGIGPLLDMLFGRDPANPDEETQTPQLLGQGYYVLLTLATVPVLIGTLVWAAGVFVAFQEWGWLGRLGWILSMGTVMGAVGIVVAHELIHKDSALEQAAGGILLAAVCYAGFKVEHVRGHHVHVSTPEDASSARFGQSVYQFLPHAYKYNFLNAWRLEAVRLRKKGLPVFGWQNELIWWYLLSLALLVGFGWAFGWLGMVFFLGQAFVAVTLLEIINYVEHYGLHRRKGEDGRYERTNHTHSWNSNFVFTNLVLFHLQRHSDHHAFAKRPYQVLRHYDDSPQMPSGYAGMVVLALIPPLWRAVMDPKVRAYYAGEEFQLTAEQSERPAAS*	AXO28569.1	MNDSAPPSNETEIRFSVLLVDDEPLILSSLRRLLRNQPYDLLLAESGEQALQLLESRPVDLVVSDARMPNMDGAALLAEIHRRSPETIRILLTGHADLPTIAKAINEGRIHHYLSKPWNDDELLLTLRQSLEYLHSERERRRLERLTQEQNDRLQQLNATLEKRVQARTAELQQTADMLDLAYEELKRSYVVGTEVFSLLVNQRLPKDKQTNQQIIELVRACCASGLVDESDGRDLAMAAALYNIGKLSWNDTLLSSPSDLLYHHDRDRFRGYPELSESLLMSLEPMQDAARLIRHHQEHWDGSGYPDHLKGEAIPLGSRLLKLAVDFVELQRGLILERRMNRDEALMYIRKYAGRLYDPELIEPFIQVCATTLADVTLADPQVRAHGTRDLVPGMVLA…	AXO28571.1
Pseudomonas aeruginosa strain Y89	2	MFASLSSAWMLRLKKYGYWIWLIAVLGIPLSYWWSLGSDYPNAWPWLVISVVFGLIPILDAIVGRDPANPEEASEVPEMEAQGYYRVLSLATVPLLLGMLVWSGWILAHETRWDWVGQLGWILSVGTVMGAIGITVSHELIHKDPQLEQNAGGLLLAAVCYAGFKVEHVRGHHVHVSTPEDASSSRYGQSLYSFLPHAYKHNFLNAWRLEAERLKRKGLPALHWRNELIWWYAISALFLLGFSLAFGWLGAIFFLGQSVMAFTLLEIVNYVEHYGLHRRRLDNGRYERTTPEHSWNSNFLLTNLFLFHLQRHSDHHAYAKRRYQVLRHYDSSPQLPNGYAGMIVLALFPPLWRAVMDPKVRAYYAGEEYQLTDTQRI*	AXL84318.1	MTFKAPDSLAEQIAHHLAERIIRGELKERERIQEQKVTQTLNVSRGSVREALLILERRHLVNILPRRGAQVSELSPQHVESLYALIVQLYILLAESVARRWRSEAELAPFLAIQQRLLNNLAQSDIDGFVEASFDIMRAAFPFANNPYLQETVENLLPAVSRAYHLALERRKAEMNQFLGSFAQLLQAVIARDEARIREVLLEYGRHNCQLVLAALAER*	AXL84317.1	GntR (VanR)	ggtgatccttttatccaggggcgcgttttccgggggtatatggatgggaagtgtaacacagggcgttaccccgccggcttcccggcgaagcggcggacagaacgaaggttgggatggggcaggccggccaagggaggacaattgtcagacaatctaacaagataaatacgaggacttccc	TTGTCAGACAA
Pseudomonas aeruginosa strain Y89	2	MFENFSPSTMLAIKKYAYWLWLLLALSMPFNYWMAQDSAHPAFWAFSLVIAVFGIGPLLDMLFGRDPANPDEETQTPQLLGQGYYVLLTLATVPVLIGTLVWAAGVFVAFQEWGWLGRLGWILSMGTVMGAVGIVVAHELIHKDSALEQAAGGILLAAVCYAGFKVEHVRGHHVHVSTPEDASSARFGQSVYQFLPHAYKYNFLNAWRLEAVRLRKKGLPVFGWQNELIWWYLLSLALLVGFGWAFGWLGMVFFLGQAFVAVTLLEIINYVEHYGLHRRKGEDGRYERTNHTHSWNSNFVFTNLVLFHLQRHSDHHAFAKRPYQVLRHYDDSPQMPSGYAGMVVLALIPPLWRAVMDPKVRAYYAGEEFQLTAEQSERPAAS*	AXL83130.1	MNDSAPPSNETEIRFSVLLVDDEPLILSSLRRLLRNQPYDLLLAESGEQALQLLESRPVDLVVSDARMPNMDGAALLAEIHRRSPETIRILLTGHADLPTIAKAINEGRIHHYLSKPWNDDELLLTLRQSLEYLHSERERRRLERLTQEQNDRLQQLNATLEKRVQARTAELQQTADMLDLAYEELKRSYVVGTEVFSLLVNQRLPKDKQTNQQIIELVRACCASGLVDESDGRDLAMAAALYNIGKLSWNDTLLSSPSDLLYHHDRDRFRGYPELSESLLMSLEPMQDAARLIRHHQEHWDGSGYPDHLKGEAIPLGSRLLKLAVDFVELQRGLILERRMNRDEALMYIRKYAGRLYDPELIEPFIQVCATTLADVTLADPQVRAHGTRDLVPGMVLA…	AXL83132.1
Pseudomonas alcaligenes	1	MEIALPYRDHKRPLWLLSLFVPILGLIGPALYLLVSPSEFWLWLSPLFFYFGIPLLDALIGEDPSNPPESEVPALEADPYYRWITYLLVPVLWASFIAICVFVASQPLSATGLLAMIINTGGGLGFAINLGHEMGHKKSTLERWLAKLALAPACYGHFYIEHNRGHHRDVATPVDPASSRMGESIYRFVLREMPGGFRRAWQLERERLARCGKSPWSLDNEVLQPALISLALYGALVAALGWQILPFLLLSAFWGAFQLTSANYLEHYGLLRRKLENGRYEVCQPHHSWNSNHLFSNWALFHLQRHSDHHAHPTRRYQSLRNFPDLPRLPSGYFGMYLLAYVPPLWFRLMNPRLIEAVQGDAARINFQPGLRERLMRRYGLQEHAA*	WP_061903676.1	MEPSLVPLQPCLHPIYARLLCAALRQRGFTEDDILSGTGLDWQHLHRDNRPLNFAQVQRLVRRAIVLTDCPWLGLEVGCATPVSAHGPVGYAAALCPDLRGVLQVLERFSVLRLTSLRLSGREEGERYRVTGEELFDLGDAREHILATAAGVCLRLLEAVCGVLPAGRLQFAFPFAEPPWAARYCELLGPDVSFSAEHYAVSLPLEWLDRPSLSADAQAARIALRDCEHQLLGTRHGGDWTSKVQLRLLACSGSYPTLEQLAEEFHLSERTLIRRLREEGAHYQLLLDEVRQELACWLLQNTELSVEAVAERLGYRDTSNFSRTFRRWLGMTPNAWRRAAA*	WP_061903677.1	AraC
Pseudomonas alcaligenes KAM426 DNA	1	MEIALPYRDHKRPLWLLSLFVPILGLIGPALYLLVSPSEFWLWLSPLFFYFGIPLLDALIGEDPSNPPESEVPALEADPYYRWITYLLVPVLWASFIAICVFVASQPLSATGLLAMIINTGGGLGFAINLGHEMGHKKSTLERWLAKLALAPACYGHFYIEHNRGHHRDVATPVDPASSRMGESIYRFVLREMPGGFRRAWQLERERLARCGKSPWSLDNEVLQPALISLALYGALVAALGWQILPFLLLSAFWGAFQLTSANYLEHYGLLRRKLENGRYEVCQPHHSWNSNHLFSNWALFHLQRHSDHHAHPTRRYQSLRNFPDLPRLPSGYFGMYLLAYVPPLWFRLMNPRLIAAVQGDATRINFQPGLRERLMRRYGLQEHAA*	BCR25625.1	MEPSLVPLQPCLHPIYARLLCAALRQRGFTEDDILSGTGLDWQHLHRDNRPLNFAQVQRLVRRAIVLTDCPWLGLEVGCATPVSAHGPVGYAAALCPDLRGVLQVLERFSVLRLSSLRLSGSAEGERYRIRVDELFDLGDVREHILTSLAGVCLRLLEAVCGGLPEGRLEFAFPFAEPPWGVRYRELLGPYVSFAAEACSVCLPLAWLDRPSLSADAQAARIALRDCEHQLLGTRHGGDWTSKVQLRLLACSGSYPTLEQLAEEFHLSERTLIRRLREEGAHYQLLLDEVRQELACWLLQNTELSVEAVAERLGYRDTSNFSRTFRRWLGMTPNAWRRAAA*	BCR25624.1	AraC
Pseudomonas alcaligenes strain NEB 585	1	MEIALPYRDHKRPLWLLSLFVPILGLIGPALYLLVSPSEFWLWLSPLFFYFGIPLLDALIGEDPSNPPESEVPALEADPYYRWITYLLVPVLWASFIAICVFVASQPLSATGLLAMIINTGGGLGFAINLGHEMGHKKSTLERWLAKLALAPACYGHFYIEHNRGHHRDVATPVDPASSRMGESIYRFVLREMPGGFRRAWQLERERLARCGKSPWSLDNEVLQPALISLALYGALVAALGWQILPFLLLSAFWGAFQLTSANYLEHYGLLRRKLENGRYEVCQPHHSWNSNHLFSNWALFHLQRHSDHHAHPTRRYQSLRNFPDLPRLPSGYFGMYLLAYVPPLWFRLMNPRLIEAVQGDAARINFQPGLRERLMRRYGLQEHAA*	AMR66246.1	MSDSIDLDEIIKALAHPVRREILQWLKEPEKHFADQDHPLELGVCAGKFERCGLSQSSVSVHLATLQRAGLISSRKVGQWSFFKRNEAVIQAFLRSLDQQL*	AMR66244.1
Pseudomonas antarctica strain PAMC 27494	1	MNQTLATPHVWTDGKRHLWWLGILPLATPLLSGALAITTGVQQLWWVGVLVIFGLIPLIDGLLGEDVSNPPESAVSNLESQSYYRWIVYTGVLFVITSVVMTGWLAAGGIEWIINGGLLHATATLDPASGLAKTAAFITARTELHGEVSWFTYLGMAMSTGAATGIAINTAHELGHKPKPLEVFLAKVTLAPTFYGHFYTEHNRGHHVRVATPEDPASSRLGESFWAFLPRSVWFSAVSAWNLERERLRKLGLPALHWKNAVLSAWMYSVVLWGVMIVWLGAAVIPFLIIQGIYGFSLLEVVNYVEHYGLQRQKLPNGRYERCSPRHSWNSNRIVTNIFLFQLQRHSDHHANPTRSYQSLRHFDESPQLPYGYASMIVWAYVPYLWRRCMDHRVLNHYA…	ANF85973.1	MQSPATFTAHVVLAALGLIVYQQAQAARIEPAGSAFTAQGPISFSKGALISADCTIKVAGKVAADGASVNVDKVEFDGGLKCSRVEAINLPWVLVAKDTKSGSMSKISVDVHAFGLGGKCGPSTANGTWDNATGKLEAANVPIGEDCTIKTVSIKMPPTFKVVE*	ANF85974.1
Pseudomonas azotoformans	1	MNQTLAAPSIWTDGKRHLWWLGIMPLATPLLSGALAITTGIQQLWWVGVLVIFGLIPLIDGLLGEDVSNPPESAVSHLESQSYYRWIVYTGVLFVISSVVITGWLAAGGIDWIIQGGLLQAAANLEPSSWLSHAASYITARTQLHGEPSWFTYLGMAMSTGAATGIAINTAHELGHKPNALEVFLAKVTLAPTFYGHFYTEHNRGHHVRVATPEDPASSRLGESFWAFLPRSVWFSARSAWNLERERLRKLGLPAWHWQNGVLSAWMYSVVLWGAMIAWLGAAVIPFLIIQGIYGFSLLEVVNYVEHYGLKRQKLPNGRYERCSPRHSWNSNRIVTNIFLFQLQRHSDHHANPTRSYQSLRHFDESPQLPYGYASMIVWAYVPYLWRRRMDHRVLNHYA…	WP_071493123.1	MQSPAKFTTHIVLAALGLIVYHQAQAARIEPAGSAFTAQGPISFSKGALISADCTIKVAGKVAADGSSVNVDKVEFDGGLKCSRVEAINLPWVLIAKDTKSGSMSKISVDVHAFGLGGKCGPSTADGTWDNATGKLEAANVPIGEDCKIKTVSIKMPPNFKVVE*	WP_071493124.1
Pseudomonas azotoformans strain F77	1	MNQTLAAPSVWTDGKRYLWWLGIMPLATPLLSGALAITTGVQQLWWVGVLVIFGLIPLIDGLLGEDVSNPPESAVTHLESQSYYRWIVYTGVVFVISSVVITGWLAAGGIDWIIQGGLLQAAANLEPSSALSHAASYITARTQLHGEPSWFTYLGMAMSTGAATGIAINTAHELGHKPNALEVFLAKVTLAPTFYGHFYTEHNRGHHVRVATPEDPASSRLGESFWAFLPRSVWFSARSAWNLERERLRKLGLPAWHWQNGVLSAWMYSVVLWGAMIYWLGAAVIPFLIIQSIYGFSLLEVVNYVEHYGLKRQKLPNGRYERCSPRHSWNSNRIVTNIFLFQLQRHSDHHANPTRSYQSLRHFDESPQLPYGYASMIVWAYVPYLWRRRMDHRVLNHYA…	AQT94733.1	MQAPAKFTTHIVLAALGLIAYHQAQAARIEPAGSAFTAQGPISFSKGALISADCTIKVAGKVAADGSSVNVDKVEFDGGLKCSRVEATNLPWILVAKDTKSGSMSKISVDVHAFGLGGKCGPSTADGTWDNATGKLEAANVPIGEDCKIKTVSIKMPPNFKVVE*	AQT94732.1
Pseudomonas azotoformans strain P45A	1	MNQTLAAPSIWTDGKRHLWWLGILPLATPLLSGALAIATGIQQLWWVGVLVIFGLIPLIDGLLGEDISNPPESAVNHLESQRYYRWIVYTGVLFVISSVVITGWLAAGGIDWIIRGGLLHATANLEPSSWLAHAAGYITERAQLHGQPSWFTYLGMAMSTGAATGIAINTAHELGHKPNALEVFLAKVTLAPTFYGHFYTEHNRGHHVRVATPEDPASSRLGESFWAFLPRSVWFSAHSAWNLERERLRKLGLPAWHWKNAVLSAWMYSVVLWGAMIAWLGAAVIPFLVIQGIYGFSLLEVVNYVEHYGLKRQKLPNGRYERCSPRHSWNSNRIVTNIFLFQLQRHSDHHANPTRSYQSLRHFDESPQLPYGYASMIVWAYVPYLWRRRMDHRVLNHYA…	QDH65798.1	MQTPAKFTTHIVLAVLGLIAYHQAQAARIEPAGSAFTAQGPISFSKGALISADCTIKVAGKVAADGSSVNVDKVEFDGGLKCSRVEAINLPWILVAKDTRSGSMSKISVDVHAFGLGGKCGPSTADGTWDNATGKLEAANVPIGEDCKIKTVSIKMPPNFKVVE*	QDH65797.1
Pseudomonas azotoformans strain S4	1	MNQTLAAPSVWTDGKRHLWWLGIMPLATPLLSGALAITTGIQQLWWVGVLVIFGLIPLIDGLLGEDVSNPPESAVSHLESQSYYRWIVYTGVLFVISSVVITGWLAAGGIDWIIHGGLLQAAANLEPSSWLSHAASYITARTQLHGEVSWFTYLGMAMSTGAATGIAINTAHELGHKPNALEVFLAKVTLAPTFYGHFYTEHNRGHHVRVATPEDPASSRLGESFWAFLPRSVWFSARSAWNLERERLRKVGLPAWHWQNGVLSAWMYSVVLWGAMIAWLGAAVIPFLIIQGIYGFSLLEVVNYVEHYGLKRQKLPNGRYERCSPRHSWNSNRIVTNIFLFQLQRHSDHHANPTRSYQSLRHFDESPQLPYGYASMIVWAYVPYLWRRRMDHRVLNHYA…	AMN81203.1	MQAPAKFTTHIILAALGLIAYHQAQAARIEPAGSTFTAQGPISFSKGALISADCTIKVAGKVAADGSSVNVDKVEFDGGLKCSRVEAINLPWVLVAKDTKSGSMSKISVDVHAFGLGGKCGPSTADGTWDNATGKLEAANVPIGEDCTIKTVSIKMPPNFKVVE*	AMN81202.1
Pseudomonas canadensis	1	MNQTLAAPSVWTDGKRHLWWLGIMPLATPLLSGALAITTGIQQLWWVGVLVIFGLIPLIDGLLGEDVSNPPESAVSHLESQSYYRWIVYTGVLFVISSVLITGWLAAAGIDWIIQGGLLQATANLEPSSWLSHTASYITARTQLHGEVSWFTYLGMAMSTGAATGIAINTAHELGHKPNALEVFLAKVTLAPTFYGHFYTEHNRGHHVRVATPEDPASSRLGESFWAFLPRSVWFSARSAWNLERERLRKLDLPAWHWQNGVLSAWMYSVVLWGAMIAWLGWAVVPFLIIQGIYGFSLLEVVNYVEHYGLKRQKLPNGRYERCSPRHSWNSNRIVTNIFLFQLQRHSDHHANPTRSYQSLRHFDESPQLPYGYASMIVWAYVPYLWRRRMDHRVLNHYA…	WP_308907521.1	MQAPAKFTTHIVLAALGLIAYHQAQAARIEPAGSAFTAQGPISFSKGALISADCTIKVAGKVAADGSSVNVDKVEFDGGLKCSRVEATNLPWILVAKDTKSGSMSKISVDVHAFGLGGKCGPSTADGTWDNATGKLEAANVPIGEDCKIKTVSIKMPPNFKVVE*	WP_028616492.1
Pseudomonas carnis	1	MNQTLAAPHVWADGKRHLWWLGIMPLATPLLSGALAITTGVQQLWWVGVLVIFGLIPLIDGLLGEDVSNPPESAVSHLESQRYYRWIVYTGVLFVIASVVITGWLAAGGIDWIINGGLLHATATLEPSNWLARTAAFITARTELHGAVSWLTYVGMAMSTGAATGIAINTAHELGHKPKPLEVFLAKVTLAPTFYGHFYTEHNRGHHVRVATPEDPASSRLGESFWAFLPRSVWFSAVSAWNLERERLRKLGLPALHWKNAVLSAWMYSVVLWGAMIAWLGAAVIPFLIIQGIYGFSLLEVVNYVEHYGLKRQKLPNGRYERCSPRHSWNSNRIVTNIFLFQLQRHSDHHANPTRSYQSLRHFDESPQLPYGYASMIVWAYVPYLWRRRMDHRVLNHYA…	WP_057974820.1	MQSSAKFTAHILLAAMGLIAYHQAQAARIEPAGSAFTAQGPISFSKGKLISADCTIKVAGKVAADGSSVNVDKVEFDGGLKCSRVEAINLPWVLIAKDTNSGSMSKISVDVHAFGLGGKCGPSTVDGTWDNATGKLEAVDVAIGEDCKIKTVSIKMPPNFKVVE*	WP_057974819.1
Pseudomonas chengduensis	1	MFERLPSRWMLALKKVGYWIWLIPVLGIPLSYYWSQGSAHADAWPWLVISVVFGVIPLLDFVVGRDPANPDERNEVPVLEAQGYYRLLSLATVPLLLAMLLWSGWIFASYEGWSWVGQLGWVLSVGTVMGAIGITVSHELIHKDPTLEQNAGGLLLAAVCYAGFKVEHVRGHHVHVSTPEDASSSRFGQSLYAFLPHAYKHNFLNAWKLEAERLKRRGLSALHWRNELIWWYAISALMLLGFTLAFGWLGAVFFLGQAVIAFTLLEIVNYVEHYGLHRRKLDNGRYERTNAHHSWNSNFLLTNLFLFHLQRHSDHHAYAKRRYQVLRHFDDSPQLPNGYAGMIVLAVFPPLWRAVMDPKVRAYYAGEEHQLSESQLT*	WP_247722439.1	MTFKAPDSLAEQIAHYLAERIIRGELKERERIQEQKVTQALNVSRGSVREALLILERRHLIVILPRRGAQVSELTPHHVTSLYALTIELYAMLARAVIERWKVETDLAPFIDIQQRLLASLERGDIGAFVENSFDVMRAAFPFADNPYLQETLENLLPAISRTYHLALERRKGEMGQFMGTFASLLQAIIARDHVRAREVLLAYGEHNCQLVLATLAER*	WP_247722438.1	GntR (VanR)	gacattccttatttgcgtcgatgcaggggcaggcggtcgagtctgggagccccgccacggctgggcgggagcaagaaaatctggcggcgagtgtaacacagggtgttaccccgccaagcgtccccgcggggcactttccgttctaaaggttggccgtggaagtctggccacgaaaatggattgtcctacaatcctaggtaaaacccagaacaataatgacttggagaatccg	ATTGTAGGACAATC
Pseudomonas citronellolis	1	MPMKALHYLKYFLFHAVGLLSAAALLAGGSWIACGLAAVLTIYVLGDLVCGDDTSTPEFHHPGILTFQLWLALPLLCFIVFAALWGVSDGDFLGFGAALGQATGYDLIAARDATSLGQHVCAWILTGLVIGTIGTITAHELTHRTWDPVSMLIGRWLLAFSFDTIFSIEHVYGHHRYVSTTEDPATAPRGRNVYAHVLISTVRGNLSAWHIEKQRLARKGYWLLGWRNAVLRGHGMSLLLVAAAYAIGQWPAALFFIACALWGKALLEIVNYMEHYGMVRNPATPVQPRHSWNTNKRISSWTMFNLTRHSHHHAQGEVPYQDLKPFPDAPMMVGGYLTTIIVAMLPPLWHRLMTPKVLAWDREYASAEERQLAATANARSGIPALMKYSNYPSPS*	WP_237143037.1	MSDFVLPMPYLRQIAEQLRAMQKDAQAWFARSGLDERQLDEPGFQLGFPQFQQLLRDAIAVTAEPALGLLIGERLVVNTHGILGYAAMQSGTLRQALELLQRYLALRTTLFSLSYECDERAGQVQVRFQPGYALGDIERTVLEAVMLAVSNIFAAMTLGSCPLLQVRLPFAEQPYAALAEELFRCPVAYGQPWAGFSLDLAVIDQPLKLADPAAFREAEAICRRELERLGETASMGARVRRAMLEKHNGFPSLKVTARLFHMTPRTLHRHLLAEGTSFKLILEDVRRTLAIEHLKAGHLSIEEIAYTLGYTDLANFRRAFKRWEGIPPSAYRAAQLRT*	WP_203228498.1	AraC
Pseudomonas citronellolis strain SJTE-3	1	MFAFLPPAWMLRLKKAGYWIWLVPVFGIPLSYWWSYGSDHPNAWAWFVIAVVFLVIPVLDAIVGRDPANPDEASEVPVLEREGYYRFLSLMTVPLLLGMLVYGGWVITHYEAWNWVGKLGWILSVGTVMGAIGITVSHELIHKDPQLEQRAGGLLLAAVCYAGFKVEHVRGHHVHVSTPEDASSSRYDQSLYAFLPHAYKHNFLNAWRLEAQRLKRKGLPALHWRNELIWWYAVSALFLLGFSLAFGWLGAVYFLGQAAMAFTLLEIVNYVEHYGLHRRRLDDGRYERTTHEHSWNSNFLLTNLFLFHLQRHSDHHAYAKRRYQVLRHYDDSPQLPNGYAGMIVLALFPPLWRAVMNPRVRAYYAGEEYQLSDTQRA*	ANI15913.1	MTFKAPDSLAEQIAHHLAERIIRGELKERERIQEQKVTQALNVSRGSVREALLILERRHLVVILPRRGAQVSELSASHVESLYGLVMELYIMLASAVARTWREEGDLQPFLAIQQRLLESLQRGDIDAFVESSFDIMRAAFPFAANPYLQETVENLLPAISRTYHLALERRKSEMSQFLDSFARLLQAVIDRDEAVIREVLLDYGRHNSQLVLAALAER*	ANI15912.1	GntR (VanR)	gggtgtccttatcgctggagggctgatggaatggggcttgcggccgcgaagtgtaacacagggtgttacccggcaacgccccggtcaaggggctcgactgaacgaaggttggtgcgtacgaagaaaggattgggcgcaggattgtccgacaatcctacaacgagaatcgcgcc	GGTGTTACCCG
Pseudomonas citronellolis strain WXP-4	2	MKALHYLKYFLFHAVGLCSAAALLAGGPWIAYGLAAVLTLYVVGDLVCGDDTSTPEFHHPGILTFQLWLALPLLCFIVFAALWGVSDGDFLGFGAALGQATGYDLIAARDTTNLGQHLCAWVLTGLMIGTIGTITAHELTHRTWDPVSMLIGRWLLAFSFDTTFSIEHVYGHHRYVSTTEDPATAPRGRNVYAHVLISTLRGNLSAWHIEKQRLARKGYWLLGWRNAVLRGHGMSLLLVAAAYAIGQWPAALFFIACALWGKALLEIVNYMEHYGMVRNPATPVQPRHSWNTNKRISSWTMFNLTRHSHHHAQGEVPYQDLKPFPDAPMMVGGYLTTIIVAMLPPLWHKLMTPKVLAWDREYASAEERQLAATANARSGIPALMKYSNYPSPS*	WBG66886.1	MPYLRQIAEQLRAMQKDAQAWFARSGLDERQLDEPGFQLGFPQFQQLLRDAIALTAEPALGLLIGERLVVNTHGILGYAAMQSGTLRQALELLQRYLALRTTLFSLSYECDERAGQVQVRFQPGYALGDIERTVLEAVMLAVSNIFAAMTLGSCPLLQVRLPFAEQPYAALAEELFRCPVAYGQPWAGFSLDLAVIDQPLKLADPAAFREAEAICRRELERLGETASMGARVRRAMLEKHNGFPSLKVTARLFHMTPRTLHRHLLAEGTSFKLILEDVRRTLAIEHLKAGHLSIEEIAYTLGYTDLANFRRAFKRWEGMPPSAYRASLGAQLRT*	WBG61912.1	AraC
Pseudomonas citronellolis strain WXP-4	2	MFAFLSPAWMLRLKKAGYWIWLVPVFGIPLSYWWSYDSDHPNAWAWFVIAVVFLVIPVLDAIVGRDPANPDEASEVPVLEREGYYRFLSLMTVPLLLGMLVYGGWVITHYQAWNWVGKLGWILSVGTVMGAIGITVSHELIHKDPQLEQRAGGLLLAAVCYAGFKVEHVRGHHVHVSTPEDASSSRYDQSLYAFLPHAYKHNFLNAWRLEAQRLKRKGLPALHWRNELIWWYAVSALFLLGFSLAFGWLGAVYFLGQAAMAFTLLEIVNYVEHYGLHRRRLDDGRYERTTHEHSWNSNFLLTNLFLFHLQRHSDHHAYAKRRYQVLRHYDDSPQLPNGYAGMIVLALFPPLWRAVMNPRVRAYYAGEEYQLSDTQRA*	WBG62423.1	MTFKAPDSLAEQIAHHLAERIIRGELKERERIQEQKVTQALNVSRGSVREALLILERRHLVVILPRRGAQVSELSASHVESLYGLVMELYIMLASAVARTWREEGDLQPFLAIQQRLLESLQRGDIDAFVESSFDIMRAAFPFAANPYLQETVENLLPAISRTYHLALERRKSEMSRFLDSFARLLQAVIDRDEAVIREVLLDYGRHNSQLVLAALAER*	WBG62422.1	GntR (VanR)	gggtgtccttatcgctggagggctgatggaatggggcttgcggccgcgaagtgtaacacagggtgttacccggcaacgccccggtcaaggggctcgactgaacgaaggttggtgcgtacgaagaaaggattgggcgcaggattgtccgacaatcctacaacgagaatcgcgcc	GGTGTTACCCG
Pseudomonas extremaustralis	1	MNQTLAAPRVWTDGKRHLWWLGILPLATPLLSGVLAITTGIQQLWWVGVLVIFGLIPLIDGLLGEDVSNPPESAVSHLESQRYYRWIIYTGVLLVIASFVMTGWLAAGGIDWIIGGGLLRAAANLEPSSTLSHVASYITARTQLHGEPGWFTYLGMAMSTGAATGIAINTAHELGHKPSPLEVFLAKVTLAPTFYGHFYTEHNRGHHVRVATPEDPASSRLGESFWAFLPRSVWFSARSAWNLERERLRKLGLPAWHWKNGVLSAWLYSVVLWGAMIAWLGAAVIPFLIIQGIYGFSLLEVVNYVEHYGLKREKLPNGRYERCSPRHSWNSNRIVTNIFLFQLQRHSDHHANPTRSYQSLRHFDESPQLPYGYASMIVWAYVPYLWRRRMDHRVLKHYA…	WP_010564692.1	MQSPAKFTAHIVLAALGLIVYHQAQAARIEPAGSAFTAQGPISFSKGALISADCTIKVAGKVAADGSSVNVDKVEFDGGLKCSRVEAINLPWVLVAKDTKSGSMSKISVDVHAFGLGGKCGPSTVDGTWDNATGKLEAANVPIGEDCKIKTVSIKMPPHIKVVE*	WP_010564693.1
Pseudomonas fluorescens	1	MNQTLATAHVWTDAKRHLWWLGILPLATPLLSGALAITTGVQQLWWVGVVVIFGLIPLIDGLLGEDVSNPPESAVSNLESQRYYRWIVYTGVLFVIASVVITGWLAAGGIEWIINGGLLHATATLDPAGGLARTAAFITARTELHGEVSALTYLGMAMSTGAATGIAINTAHELGHKPKPLEVFLAKVTLAPTFYGHFYTEHNRGHHVRVATPEDPASSRLGESFWAFLPRSVWFSAVSAWNLERERLRKLGLPAWHWKNAVLSAWMYSVVLWGVMIVWLGAAVIPFLIIQGVYGFSLLEVVNYVEHYGLKRQKLPNGRYERCSPRHSWNSNRIVTNIFLFQLQRHSDHHANPTRSYQSLRHFDESPQLPYGYASMIVWAYVPYLWRRRMDHRVLNHYA…	WP_053256376.1	MQSPATFTAHVVLAALGLIVYQQAQAARIEPAGSAFTAQGPISFSKGALISADCTIKVAGKVAADGASVNVDKVEFEGGLKCSRVEAINLPWVLVAKDTKRGSMSKISVDVHAFGLGGKCGPSTADGTWDNATGKLEAANVPIGEDCTIKTVSIKMPPTFKVVE*	WP_053256375.1
Pseudomonas fluorescens strain L111	1	MNQALAAPSIWTDGKRHLWWLGIMPLATPLLSGALAITTGVQQLWWVGVLVIFGLIPLIDGLLGEDVSNPPESAVSHLESQGYYRWIVYTGVLFVIASVVITGWLAAGGIDWIINGGLLHATATLDPSSWMAQAAAYITERTQLHGQISVFTYLGMAMSTGAATGIAINTAHELGHKPKPLEVFLAKVTLAPTFYGHFYTEHNRGHHVRVATPEDPASSRLGESFWAFLPRSVWFSARSAWNLERERLRKLGLPAWHWKNGVLSAWMYSVVLWGAMIAWLGWAVVPFLIIQGIYGFSLLEVVNYVEHYGLKRQKLPNGRYERCSPRHSWNSNRIVTNIFLFQLQRHSDHHANPTRSYQSLRHFDESPQLPYGYASMIVWAYVPYLWRRRMDHRVLNHYG…	AOE74320.1	MQAPAKFTTHIVLAALGLIVYQQAQAARIEPAGSAFTAQGPISFSKGALISADCTIKVAGKVAADGTSVNVDKVEFDGGLKCSRVEAINLPWVLIAKDAKSGSMSKIRVDVHAFGLGGKCGPSTADGTWDNATGKLEAANVPIGEDCKIKTVSIKMPPNFKVVE*	AOE74319.1
Pseudomonas fluorescens strain L321	1	MNQALAAPSIWTDGKRHLWWLGIMPLATPLLSGALAITTGVQQLWWVGVLVIFGLIPLIDGLLGEDVSNPPESAVSHLESQGYYRWIVYTGVLFVIASVVITGWLAAGGIDWIINGGLLHATATLDPSSWMAQAAAYITERTQLHGQISVFTYLGMAMSTGAATGIAINTAHELGHKPKPLEVFLAKVTLAPTFYGHFYTEHNRGHHVRVATPEDPASSRLGESFWAFLPRSVWFSARSAWNLERERLRKLGLPAWHWKNGVLSAWMYSVVLWGAMIAWLGWAVVPFLIIQGIYGFSLLEVVNYVEHYGLKRQKLPNGRYERCSPRHSWNSNRIVTNIFLFQLQRHSDHHANPTRSYQSLRHFDESPQLPYGYASMIVWAYVPYLWRRRMDHRVLNHYG…	AOE68551.1	MQAPAKFTTHIVLAALGLIVYQQAQAARIEPAGSAFTAQGPISFSKGALISADCTIKVAGKVAADGTSVNVDKVEFDGGLKCSRVEAINLPWVLIAKDAKSGSMSKIRVDVHAFGLGGKCGPSTADGTWDNATGKLEAANVPIGEDCKIKTVSIKMPPNFKVVE*	AOE68552.1
Pseudomonas fluorescens strain Pt14	1	MNQTLAAATVWADGKRHLWWLGIMPLATPLLSGALAITTGVQQLWWVGVLVIFGLIPLIDGLLGEDVSNPPESAVSHLESQRYYRWIVYTGVLFVIASVVITGWLAAGGIDWIINGGLLRATATLEPSNWLARTAAFITARTELHGAVSWLTYVGMAMSTGAATGIAINTAHELGHKPKPLEVFLAKVTLAPTFYGHFYTEHNRGHHVRVATPEDPASSRLGESFWAFLPRSVWFSAVSAWNLERERLRKLGLPALHWKNAVLSAWMYSVVLWGAMIAWLGAAVIPFLIIQGIYGFSLLEVVNYVEHYGLKRQKLPNGRYERCSPRHSWNSNRIVTNIFLFQLQRHSDHHANPTRSYQSLRHFDESPQLPYGYASMIVWAYVPYLWRRRMDHRVLNHYA…	AOS73736.1	MQSSAKFTAHILLAAMGLIAYHQAQAARIEPAGSAFTAQGPISFSKGKLISADCTIKVAGKVAADGSSVNVDKVEFDGGLKCSRVEAINLPWVLIAKDTKSGSMSKISVDVHAFGLGGKCGPSTADGTWDNATGKLEAADVAIGEDCKIKTVSIKMPPNFKVVE*	AOS73737.1
Pseudomonas fluorescens strain SIK_W1	1	MNQTLAAPSVWTDGKRHLWWLGIMPLATPLLSGALAITTGIQQLWWVGVLVIFGLIPLIDGLLGEDVSNPPESAVSGLESQSYYRWIVYTGVLFVISSVVVTGWLAAGGIDWIIQGGLLQAAANLDPSSWLSQAASYITARTQLHGEPSWFTYLGMAMSTGAATGIAINTAHELGHKPNALEVFLAKVTLAPTFYGHFYTEHNRGHHVRVATPEDPASSRLGESFWAFLPRSVWFSARSAWNLERERLRKLGLPAWHWKNAVLSAWMYSVVLWGAMIYWLGAAVIPFLIIQGIYGFSLLEVVNYVEHYGLKRQKLPNGRYERCSPRHSWNSNRIVTNIFLFQLQRHSDHHANPTRSYQSLRHFDESPQLPYGYASMIVWAYVPYLWRRRMDHRVLNHYA…	AYF49230.1	MQSPAKFTTHIVLAALGLIAYHQAQAARIEPAGSAFTAQGPISFSKGALISADCTIKVAGKVAADGSSVDVEKVEFDGGLKCSRVEATNLPWVLIAKDTKSGSMSKISVDVHAFGLGGKCGPSTADGTWDNATGKLEAANVPIGEDCKIKTVSIKMPPNFKVVE*	AYF49229.1
Pseudomonas fluorescens strain UK4	1	MNQTLAAPHVWTDGKRHLWWLGIMPLATPLLSGALAITTGVQELWWVGVLVIFGLIPLIDGLLGEDVSNPPESAVSGLESQKYYRWIVYTGVSFVISSLVITGWLAVSGIDWMINGGLLQLTASMDPSSWVAQTASYLTSRAQLHGEVSGFTYLGMAMSTGAATGIAINTAHELGHKPRLLEIVLAKITLAPTFYGHFYTEHNRGHHVRVATPQDPASSRLGESFWAFLPRSVWFSARSAWNLERERLRKLGLPAWHWKNGVLSAWMYSVVLWGAMIAWLGMAVIPFLLIQGIYGFSLLEVVNYVEHYGLKRQKLPNGRYERCSPRHSWNSNRIVTNIFLFQLQRHSDHHANPTRSYQSLRHFDESPQLPYGYASMIVWAYIPYLWRRRMDHRVLRHYG…	AIG00822.1	MQTPAKFTAHIVLAALGLIAYHQAQAARIEPAGSAFTAQGPISFSKGALISADCTIKVAGKVAADGSHVNVDIVEFDGGLKCSRVEAINLPWILVAKDTKSGSMSKISVDVHAFGLGGKCGPSTAEGTWDNATGKLEAANVPIGEDCKIKTVSIKMPPTFKVVE*	AIG00823.1
Pseudomonas gessardii	1	MNQTLAAPHVWTDGKRHLWWLGIMPLATPLLSGALAITTGVQQLWWVGVLVIFGLIPLIDGLLGEDVSNPPESAVSGLESQKYYRWIVYTGVLFVISSVVITGWLAVSGIDWMISGGLLQLTASLDPSSWMAQTASFLTARVQLHGEVSGFTYLGMAMSTGAATGIAINTAHELGHKPRLLEIVLAKITLAPTFYGHFYTEHNRGHHVRVATPEDPASSRLGESFWAFLPRSVWFSARSAWNLERERLRKLGLPAWHWKNGVLSAWMYSVVLWGAMIAWLGMAVIPFLLIQGIYGFSLLEVVNYVEHYGLKRQKLPNGRYERCSPRHSWNSNRIVTNIFLFQLQRHSDHHANPTRSYQSLRHFDESPQLPYGYASMIVWAYIPYLWRRRMDHRVLRHYS…	WP_057959850.1	MQTPAKFTAHIVLAALGLIAYHQAQAARIEPAGSAFTAQGPISFSKGALISADCTIKVAGKVAADGSQVNVDKVEFDGGLKCSRVEAINLPWILVARDARSGSMSKISVDVHAFGLGGKCGPSTAEGTWDNATGKLEAVNVPIGEDCKIKTVSIKMPPTFKVVE*	WP_057438657.1
Pseudomonas gingeri	1	MNSTLAAPGIWTDGKRHLWWLGTLPMATPLLSGIFAIITGVQSLWWSGVLVIFGLIPMIDGLLGEDRSNPPETIVPDLEKQTYYRWIIYACVALMCLSVISTAWMAVGGLDWIIGGGLLRLSEAWHLQGGLAGLAGFITERAQVHGSVGWFTYLGMAMSTGAATGIAINIAHELGHKTKPLEQFLAKLALAPTFYGHFFVEHNRGHHVRVATPEDPASSRLGESFWSFLPRSVWFSLRSAWHLERERLHKQGLPTLHWKNTVLTAWLFSVVLWGGLILWLGATVIPFLVIQGIYGFSLLEVVNYVEHYGLLRQKLPNGRYERCSPRHSWNSNRIVTNIFLFQLQRHSDHHAYPTRSYQALRHFDESPQLPYGYASMIVWAYVPFLWRRLMDHRVLKHYS…	WP_177082302.1	MQKVLLTVRIVAALLGLSQVAPAFAAARIEPANSEFTAKGPISFAKSIINADCTIEVSGRISADGSYVSVEKVGFDGGLKCGQVEATHLPWKLIAKDETSGAMSGIQVTVHAPLVGGDCGPTTAEGTWSNSTGKLQAANVALDGGCTIKTVSIQMPPTFRVVP*	WP_017127313.1
Pseudomonas guguanensis strain HMFL31	2	MNILHYLKYFLFHAIGLFAVLALLAGGAYTTGGLLTVLAIYLLGDAVCGDDTSTPRFKHPWILTVQLWLALPLLALIVFTAVWTVSGGDPLGFGAWASALSGYDVLAAREATAFGHHVAAVILTGLMIGMIGTITAHELTHRTWDPVSMLIGRWLLAFSFDTSFAIEHVYGHHRYVSTREDPATAPRGRNVYFHILASTLKGNLSAWQIEKKRLQRKGHALFGWRNALLRGHLMSALLVLAAWAMGGVVAALFFVACALWGKALLEIVNYMEHYGMVRNPATPVQPRHSWNSNRRISSWTMFNLTRHSHHHAQGEVPYQDLQPFAEAPMMIGGYLTTIIVAMIPPLWHRLMTPKVLAWDRDYATAEERELAAQANARSGIAALQRSL*	WJH57405.1	MQSFTLPAQYLRQIVGLVGDMGADVPGWLARAQLHEARLGDSDLHLSLATFERLIEDAMARTDEPAFGLLVGERLVVNTHGLLGYAAMNSTTLRQAAQLIERYIALRTSLVSIRLVETEGEARLVFAEAAPLGGIARPVLEAVILAIKNVLDFMTLGSCPLERVSFAFARPAYAGLAHQLCRCEVRYDADWSGFVLPAQSIDQPLKTADAASFRDTEQILQRELAKLTAEQSMSSRVRRVLLEKQGGFPSLSLTARLFHLTPRTLHRRLQAEGTSFKSLLEEVRHTLAQEHLKAGRMTVEEIAYSLGYTDLANFRRAFKRWQRQSPSAYRAEQQAL*	WJH57407.1	AraC
Pseudomonas guguanensis strain HMFL31	2	MFERLPSHWMIALKKVGYWIWLIPVFGIPLSYYWSLGSAHADAWAWLVITVVFGVIPLLDFVVGRDPANPDEREEVPALEAQGYYRLLSLATVPLLLAMLIWSGWIFVSYTAWSWVGQLGWVLSVGTVMGAIGITVSHELIHKDPRLEQNAGGLLLAAVCYAGFKVEHVRGHHVHVSTPEDASSSRFGQSLYAFLPHAYKHNFLNAWKLEAERLGRRGLPALHWRNELIWWYAISALFLLGFTLAFGALGALFFLGQAVMAFTLLEIVNYVEHYGLHRRKLDNGRYERTNPHHSWNSNFLLTNLFLFHLQRHSDHHAYAKRRYQVLRHFDDSPQLPNGYAGMIVLALFPPLWRAVMDPKVRAYYAGEEHQLSESQLT*	WJH57609.1	MTFKAPDSLAEQIAHYLADRIIRGELKERERIQEQKVTQALNVSRGSVREALLILERRHLIVILPRRGAQVSELTAHHVASLYALSIELYAMLARAVIERWQVEADLAPFLDIQRRLQDSLERSDIGAFVESSFDVMRAAFPFADNPYLQETLENLLPAISRTYHLALERRKGEMGQFMNTFASLLQAIIARDPVRAREVLQAYGEHNCQLVLATLAER*	WJH57608.1	GntR (VanR)	gacattccttatttgcgtcgatccaggggcaggcggtcgagtctgggagccccgtcattgctgggcgggagcatgaaaaacaggcggcgagtgtaacacagggtgttactggaccaagcgtcggagtgcggtgctttccgttcgaaaggttgggctgccaggggtagtcgcaaaaagtgattgtcgtacaatcctaccaatacattcataacaagaatcaagcggagtcgcac	AGTGTAACACA
Pseudomonas hygromyciniae strain SDM007	1	MNQTLAAPHVWTDGKRHLWWLGIMPLATPLLSGALAITTGVQELWWVGVLVIFGLIPLIDGLLGEDVSNPPESAVSGLESQKYYRWIVYTGVLLVISSLVITGWLAVSGIDWMINGGLLQLTASMDPSSWMAQTASFLTARVQLHGEVSWFTYLGMAMSTGAATGIAINTAHELGHKPRLLEIVLAKITLAPTFYGHFYTEHNRGHHVRVATPEDPASSRLGESFWAFLPRSVWFSARSAWNLERERLRKLGLPAWHWKNGVLSAWMYSVVLWGAMIAWLGVAVIPFLLIQGIYGFSLLEVVNYVEHYGLKRQKLPNGRYERCSPRHSWNSNRIVTNIFLFQLQRHSDHHANPTRSYQSLRHFDESPQLPYGYASMIVWAYIPYLWRRRMDHRVLRHYS…	QSB41756.1	MQTPAKFTTHIVLAALGLIAYHQAQAARIEPAGSAFTAQGPISFSKGALISADCTIKVAGKVAADGSQVNVDKVEFDGGLKCSRVEAINLPWILVAKDTTSGSMSKISVDVHAFGLGGKCGPSTAEGTWDNATGKLEAANVPIGEDCKIKSVSIKMPPTFKVVE*	QSB41757.1
Pseudomonas lactis	1	MSQTLAAATVWADGKRHLWWLGIMPLATPLLSGALAITTGVQQLWWVGVLVIFGLIPLIDGLLGEDVSNPPESAVSHLESQRYYRWIVYTGVLFVIASVVITGWLAAGGIDWIINGGLLQATATLEPSNWLARTAAFITARTELHGEISWLTYVGMAMSTGAATGIAINTAHELGHKPKPLEVFLAKVTLAPTFYGHFYTEHNRGHHVRVATPEDPASSRLGESFWAFLPRSVWFSAVSAWNLERERLRKLGLPALHWKNAVLSAWMYSVVLWGAMIAWLGAAVIPFLIIQGIYGFSLLEVVNYVEHYGLKRQKLPNGRYERCSPRHSWNSNRIVTNIFLFQLQRHSDHHANPTRSYQSLRHFDESPQLPYGYASMIVWAYVPYLWRRRMDHRVLNHYG…	WP_003190761.1	MQSSAKFTAHIFLAAMGLIVYHQAQAARIEPAGSAFTAQGPISFSKGKLISADCTIKVAGKVAADGSSVNVDKVEFDGGLKCSRVEAINLPWVLIAKDTKSGSMSKISVDVHAFGLGGKCGPSTADGTWDNATGKLEAADVAIGEDCKIKTVSIKMPPNFKVVE*	WP_003190762.1
Pseudomonas lurida	1	MNQTLAAPSVWTDGKRHLWWLGIMPLATPLLSGALAITTGIQQLWWVGVLVIFGLIPLIDGLLGEDVSNPPESAVSHLESQSYYRWIVYTGVLFVIASVVITGWLAAGGIDWIIQGGLLQAAANLEPSSWLSHAASYITARTQLHGEASWFTYLGMAMSTGAATGIAINTAHELGHKPNALEVFLAKVTLAPTFYGHFYTEHNRGHHVRVATPEDPASSRLGESFWAFLPRSVWFSARSAWNLERERLRKIGLPAWHWQNGVLSAWMYSVVLWGAMIAWLGAAVIPFLIIQGIYGFSLLEVVNYVEHYGLKRQKLPNGRYERCSPRHSWNSNRIVTNIFLFQLQRHSDHHANPTRSYQSLRHFDESPQLPYGYASMIVWAYVPYLWRRRMDHRVLNHYA…	WP_069077504.1	MQAPAKFTTHIVLAALGLIAYHQAQAARIEPAGSAFTAQGPISFSKGALISADCTIKVAGKVAADGSSVNVDKVEFDGGLKCSRVEAINLPWVLVAKDTKSGSMSKISVDVHAFGLGGKCGPSTAEGTWDNATGKLEAANVPIGEDCKIKTVSIKMPPNFKVVE*	WP_069077505.1
Pseudomonas lurida strain L228	1	MNQTLAAPSVWTDGKRHLWWLGIMPLATPLLSGALAITTGIQQLWWVGVLVIFGLIPLIDGLLGEDVSNPPESAVSHLESQSYYRWIVYTGVLFVIASVVITGWLAAGGIDWIIQGGLLQAAANLEPSSWLSHAASYITARTQLHGEASWFTYLGMAMSTGAATGIAINTAHELGHKPNALEVFLAKVTLAPTFYGHFYTEHNRGHHVRVATPEDPASSRLGESFWAFLPRSVWFSARSAWNLERERLRKIGLPAWHWQNGVLSAWMYSVVLWGAMIAWLGAAVIPFLIIQGIYGFSLLEVVNYVEHYGLKRQKLPNGRYERCSPRHSWNSNRIVTNIFLFQLQRHSDHHANPTRSYQSLRHFDESPQLPYGYASMIVWAYVPYLWRRRMDHRVLNHYA…	AOE79771.1	MQAPAKFTTHIVLAALGLIAYHQAQAARIEPAGSAFTAQGPISFSKGALISADCTIKVAGKVAADGSSVNVDKVEFDGGLKCSRVEAINLPWVLVAKDTKSGSMSKISVDVHAFGLGGKCGPSTAEGTWDNATGKLEAANVPIGEDCKIKTVSIKMPPNFKVVE*	AOE79772.1
Pseudomonas lurida strain MYb11	1	MNQTLAAPSVWTDGKRHLWWLGIMPLATPLLSGALAITTGIQQLWWVGVLVIFGLIPLIDGLLGEDVSNPPESAVSHLESQSYYRWIVYTGVLFVISSVVITGWLAAGGIDWIIQGGLLQAAANLEPSSWLSHAASYITARTQLHGEASWFTYLGMAMSTGAATGIAINTAHELGHKPNALEVFLAKVTLAPTFYGHFYTEHNRGHHVRVATPEDPASSRLGESFWAFLPRSVWFSARSAWNLERERLRKIGLPAWHWQNGVLSAWMYSVVLWGAMIAWLGAAVIPFLIIQGIYGFSLLEVVNYVEHYGLKRQKLPNGRYERCSPRHSWNSNRIVTNIFLFQLQRHSDHHANPTRSYQSLRHFDESPQLPYGYASMIVWAYVPYLWRRRMDHRVLNHYA…	AVJ38626.1	MQAPAKFTTHIVLAALGLIAYHQAQAARIEPAGSAFTAQGPISFSKGALISADCTIKVAGKVAADGSSVNVDKVEFDGGLKCSRVEAINLPWVLVAKDTKSGSMSKISVDVHAFGLGGKCGPSTAEGTWDNATGKLEAANVPIGEDCKIKTVSIKMPPNFKVVE*	AVJ38625.1
Pseudomonas marginalis	1	MNRTLAAPSVWTDGKRHLWWLGILPLATPLLSGALAIATGIQQLWWVGVLVIFGLIPLIDGLLGEDISNPPESAVNHLESQSYYRWIVYIGVLFVIASVVITGWLAAGGIDWIIRGGLLHATANLEPSSWLARAAGYITERAQLHGQPSWFTYLGMAMSTGAATGIAINTAHELGHKPNALEVFLAKVTLAPTFYGHFYTEHNRGHHVRVATPEDPASSRLGESFWAFLPRSVWFSAHSAWNLERERLRKLGLPAWHWKNAVLSAWMYSVVLWGAMIAWLGAAVIPFLVIQGIYGFSLLEVVNYVEHYGLKRQKLPNGRYERCSPRHSWNSNRIVTNIFLFQLQRHSDHHANPTRSYQSLRHFDESPQLPYGYASMIVWAYVPYLWRRRMDHRVLNHYA…	WP_092356800.1	MQTPAKFTTHIVLAVLGLIAYHQAQAARIEPAGSAFTAQGPISFSKGALISADCTIKVAGKVAADGSSVNVDKVEFDGGLKCSRVEAINLPWILVAKDTRSGSMSKISVDVHAFGLGGKCGPSTADGTWDNATGKLEAANVPIGEDCKIKTVSIKMPPNFKVVE*	WP_027608592.1
Pseudomonas mendocina S5.2	1	MFERLPSNWMLALKKIGYWIWLIPVFGIPLSYYWSLGSAHADAWAWLVITVVFGVIPLLDFVVGRDPANPDERDEVPALEAQGYYRLLSLATVPLLLAMLIWSGWIFVSYPAWSWIGQLGWALSVGTVMGAIGITVSHELIHKDPRLEQNAGGLLLAAVCYAGFKVEHVRGHHVHVSTPEDASSSRFGQSLYAFLPHAYKHNFLNAWKLEAERLGRRGLPALHWRNELIWWYAISALFLLGFTLAFGWLGALFFIGQAVMAFTLLEIVNYVEHYGLHRRKLDNGRYERTNPHHSWNSNFLLTNLFLFHLQRHSDHHAYAKRRYQVLRHFDDSPQLPNGYAGMIVLALFPPLWRAVMDPKVRAYYAGEEHQLSESQLT*	ALN18941.1	MTFKAPDSLAEQIARYLAERIIRGELKERERIQEQKVTQALNVSRGSVREALLILERRHLIAILPRRGAQVSELTAHHVTSLYALSIELYAMLARAVIEHWQVETDLAPFIDIKNRLQDSLERGDIGAFVENSFDVMRAAFPFADNPYLQETLENLLPAISRTYHLALERRKGEMGQFMNTFASLLQAIIARDPVRAREVLQAYGEHNCQLVLATLAER*	ALN18942.1	GntR (VanR)	cggattctccgggtcatttttgttgtaggttctgcgtaggattgtaggacgaccagttttcgtgaccatgcctgcgcgcccgacctttcgaacggaaaccacctcaccgggacgcttggcccggtaacaccctgtgttacacttcgcgtctgttttttcagcctccgcccagccgtggcggggctcccagactcgactgcctgcccctggatcgacgcaaataaggaatgtc	TGTGTTACACT
Pseudomonas mendocina strain MAE1-K	1	MFERLPSHWMIALKKVGYWIWLIPVLGIPLSYYWSLGSAHADAWAWLVITVVFGVIPLLDFVVGRDPANPDEREEVPALEAQGYYRLLSLATVPLLLAMLIWSGWIFVSYEGWSWVGQLGWVLSVGTVMGAIGITVSHELIHKDPRLEQNAGGLLLAAVCYAGFKVEHVRGHHVHVSTPEDASSSRFGQSLYVFLPHAYKHNFLNAWKLEAERLGRRGLPALHWRNELIWWYAISALLLLGFTLALGALGALFFLGQAAMAFTLLEIVNYVEHYGLHRRKLDNGRYERTNPHHSWNSNFLLTNLFLFHLQRHSDHHAYAKRRYQVLRHFDDSPQLPNGYAGMIVLALFPPLWRAVMDPKVRAYYAGEEHQLSESQLT*	ATH82575.1	MTFKAPDSLAEQIAHYLAERIIRGELKERERIQEQKVTQALNVSRGSVREALLILERRHLIVILPRRGAQVTELTPHKVQSLYGLVIELYILLARAVADRWQAETDLAPFLDIQRRLQDSLERSDIGAFVENSFDVMRAAFPFADNPYLQETLENLLPAISRTYHLALERRKGEMGQFMNTFASLLQAIIARDHARAREVLQAYGQHNCQLVLATLAER*	ATH82574.1	GntR (VanR)	gacattccttatttgcgtcgatccaggggcgggcggtcgagtctgggagccccgccacggctgggcgggagccaaaaaaactggcggcgagtgtaacacagggtgttaccgggccaagcgtccgggcgcggtgctttccgttcgaaaggtcgggctgtcaggggtagtcgtagaagacgattatcctacaatcataccaatgcattcataacaagaatcaagcggagtcccc	AGTGTAACACA
Pseudomonas mendocina strain MET-2	1	MFERLPSHWMIALKKVGYWIWLIPVLGIPLSYYWSLGSAHADAWAWLVITVVFGVIPLLDFVVGRDPANPDEREEVPALEAQGYYRLLSLATVPLLLAMLIWSGWIFVSYEDWSWVGQLGWVLSVGTVMGAIGITVSHELIHKDPRLEQNAGGLLLAAVCYAGFKVEHVRGHHVHVSTPEDASSSRFGQSLYAFLPHAYKHNFLNAWKLEAERLGRRGLPALHWRNELIWWYAISALFLLGFTLAFGTLGALFFLGQAAMAFTLLEIVNYVEHYGLHRRKLDNGRYERTNPHHSWNSNFLLTNLFLFHLQRHSDHHAYAKRRYQVLRHFDDSPQLPNGYAGMIVLALFPPLWRAVMDPKVRAYYAGEEHQLSESQLT*	UZZ12734.1	MTFKAPDSLAEQIAHYLAERIIRGELKERERIQEQKVTQALNVSRGSVREALLILERRHLIVILPRRGAQVTELTPHKVRSLYGLVIELYILLARAVADRWQAETDLAPFLDIQRRLQDSLERSDIGAFVESSFDVMRAAFPFADNPYLQETLENLLPAISRTYHLALERRKGEMGQFMNTFASLLQAIIARDHARAREVLQAYGQHNCQLVLATLAER*	UZZ12735.1	GntR (VanR)	ggggactccgcttgattcttgttatgaatgcattggtaggattgtaggacaatcgtcttctgcgactacccctgacagcccgacctttcgaacggaaagcaccgcgcccggacgcttggcccggtaacaccctgtgttacactcgccgccagtttttttggctcccgcccagccgtggcggggctcccagacttgaccgcccgcccctggatcgacgcaaataaggaatgtc	GGTGTTACCGG
Pseudomonas mendocina strain NEB698	1	MFERLPSRWMLALKKVGYWIWLIPVLGIPLSYHWSLNSAHADAWAWLVITVVFGVIPLLDFIVGRDPANPDERDEVPALEAQGYYRLLSLATVPLLLAMLLWSGWIFVSYEGWSWVGQLGWVLSVGTVMGAIGITVSHELIHKDAALEQNAGGLLLAAVCYAGFKIEHVRGHHVHVSTPEDASSSRFGQSLYAFLPHAYKHNFLNAWRLEAERLRRRGLPVLHWRNELIWWYAISALFLLGFTLNFGWLGALFFLGQAVMAFTLLEIVNYVEHYGLHRRKLENGRYERTNPHHSWNSNFLLTNLFLFHLQRHSDHHTYAKRRYQVLRHFDDSPQLPNGYAGMIVLALFPPLWRAVMDPKVRAYYAGEEHQLSESQLT*	AVO51274.1	MTFKAPDSLAEQIAHYLAERIIRGELKERERIQEQKVTQALNVSRGSVREALLILERRHLIVILPRRGAQVTELTPHHVTSLYALSIELYIMLARAVIERWKVETDLAPFIDIQQRLLGSLERGDIAAFVEGSFDVMRAAFPFADNPYLQETLENLLPAISRTYHLALERRKGEMGQFMGTFASLLQAIIARDHERAREVLQAYGQHNCQLVLATLTER*	AVO51273.1	GntR (VanR)	gacattccttatttgcgtcgatctagcgggcaggcggtcgagtctgggagccccgccacggctgggcgcaggccaaaaaatcagttggcgagtgtaacacagggtgttaccgggccaagcgtcccggtgaagcgctttccgttcgaaaggttgggcctggaagtctggtcacaaaaactgattgtcctacaatcctacatatcaaccacaacaacaataactggggattttcca	TTTGTGACCAG
Pseudomonas mendocina strain NSYSU	1	MFERLPSHWMIALKKVGYWIWLIPVLGIPLSYYWSLGSAHADAWAWLVITVVFGVIPLLDFVVGRDPANPDEREEVPALEAQGYYRLLSLATVPLLLAMLIWSGWIFVSYEDWSWVGQLGWVLSVGTVMGAIGITVSHELIHKDPRLEQNAGGLLLAAVCYAGFKVEHVRGHHVHVSTPEDASSSRFGQSLYAFLPHAYKHNFLNAWKLEAERLGRRGLPALHWRNELIWWYAISALLLLGFTLALGALGALFFLGQAAMAFTLLEIVNYVEHYGLHRRKLDNGRYERTNPHHSWNSNFLLTNLFLFHLQRHSDHHAYAKRRYQVLRHFDDSPQLPNGYAGMIVLALFPPLWRAVMDPKVRAYYAGEEHQLSESQLT*	ARS48620.1	MTFKAPDSLAEQIAHYLAERIIRGELKERERIQEQKVTQALNVSRGSVREALLILERRHLIVILPRRGAQVTELTPHKVQSLYGLVIELYILLARAVADRWQAETDLAPFLDIQRRLQDSLERSDIGAFVENSFDVMRAAFPFADNPYLQETLENLLPAISRTYHLALERRKGEMGQFMNTFASLLQAIIARDHARAREVLQAYGQHNCQLVLATLAER*	ARS48621.1	GntR (VanR)	gggggctccgcttgattcttgttatgaatgcattggtaggattgtaggacaatcgccttctgcgactacccctgacagcccgacctttcgaacggaaagcaccgcgcccggacgcttggcccggtaacaccctgtgttacactcgccgccagttttttgtgctcccgcccagccgtggcggggctcccagacttgaccgcccgcccctggatcgacgcaaataaggaatgtc	CCGGTAACACC
Pseudomonas monteilii SB3078	1	MTALSVLDLVMIGEGKTFADAIEESRQLARHVEQQHYSRYWIAEHHDMPGIGSAATSLVINEIANATRHIRVGAGGIMLPNHAPLVVAEQFGTLDTLHPGRIDLGLGRAPGSSGPTVRALRGAAPERDFSQDIAELRDYLADNGKRRVRGVPGKHDIPVWILGSSLFGADLAAKLGLPYAFASHFAPRYLLQAIAHYRANFQPSAQLAKPYVMVGMNLFAADSDAEADYLASSHRKWMLDLHVGRFGLLPKPQEGYVESLPGHEREVLEQVMACTVAGGPERVREGLRTLIEQTGADELMIDCRIHDPLARQRSHAYAAQALAELS*	AHC82841.1	MEPNRFGDIAAFVSAARAGSFTAAAATLGLTRSAVGKSIARLEARMAVRLLNRTTRKLSLTDEGLVAYERWRQILDDLDEVESTMAQRRGKPTGTLRLTAPLSFGQRHVLPILDRYLKQWPELRADIRFTDRFVDLVEEGIDVAVRIGVPKEDSQLLTRTVAWQQFVTCASPAYLDERGVPQVPGDLYGHDKIAFLAGEKVMPWRFHTEAGLHLCEDPGRLNIDSSEAMLAGARAGFGLVHLPTYITGDDLRDGTLVEVLQAYRPPADPIRIVYPSKRHLSPRVRGFIDLLVASWEPGVPWED*	AHC82842.1	LysR
Pseudomonas monteilii SB3101	1	MTALSVLDLVMIGEGKTFADAIEESRQLARHVEQQHYSRYWIAEHHDMPGIGSAATSLVINEIANATRHIRVGAGGIMLPNHAPLVVAEQFGTLDTLHPGRIDLGLGRAPGSSGPTVRALRGAAPERDFSQDIAELRDYLADNGKRRVRGVPGKHDIPVWILGSSLFGADLAAKLGLPYAFASHFAPRYLLQAIAHYRANFQPSAQLAKPYVMVGMNLFAADSDAEADYLASSHRKWMLDLHVGRFGLLPKPQEGYVESLPGHEREVLEQVMACTVAGGPERVREGLRTLIEQTGADELMIDCRIHDPLARQRSHAYAAQALAELS*	AHC88217.1	MEPNRFGDIAAFVSAARAGSFTAAAATLGLTRSAVGKSIARLEARMAVRLLNRTTRKLSLTDEGLVAYERWRQILDDLDEVESTMAQRRGKPTGTLRLTAPLSFGQRHVLPILDRYLKQWPELRADIRFTDRFVDLVEEGIDVAVRIGVPKEDSQLLTRTVAWQQFVTCASPAYLDERGVPQVPGDLYGHDKIAFLAGEKVMPWRFHTEAGLHLCEDPGRLNIDSSEAMLAGARAGFGLVHLPTYITGDDLRDGTLVEVLQAYRPPADPIRIVYPSKRHLSPRVRGFIDLLVASWEPGVPWED*	AHC88218.1	LysR
Pseudomonas nitroreducens	1	MFAFFLSPAWMLRLKKAGYWIWLVPVFGIPVSYWWSYGSNYPNAWAWLVITVVFGVIPLLDFVVGRDPANPDEIEEVPPMEREGYYRFLSLLTVPLLLGMLVYGGWVLATYDAWNWVGQLGWTLSVGTVMGAIGITVSHELIHKDPELEQNAGGLLLAAVCYAGFKVEHVRGHHVHVSTPEDASSSRYGQSLYAFLPHAYKHNFLNAWKLEKERLKRKGLPALHWRNELIWWYVISALFLVGFTVAFGWIGAVYFIGQSVMAFTLLEIVNYVEHYGLHRRRLETGRYERTTHEHSWNSNFLLTNLFLFHLQRHSDHHANAKRRYQVLRHFDESPQLPNGYAGMIVLALFPPLWRAVMDRRVRAYYAGEEYQLSATQQA*	WP_038803517.1	MTFKAPDSLAEQIAHHLAERIIRGELKERERIQEQKVTQTLNVSRGSVREALLILERRHLVVILPRRGAQVSELSPAHVESLYSLVIELYIMLASSVARTWREEADLAPFMAIQQRLLDNLERGDINAFVESSFDIMRAAFPFAGNPYLQETVENLLPAISRTYHLALERRKGEMSQFIGSFEDLLRAVVGRDEAGIRAVLLDYGRHNSQLVLAALAER*	WP_024763910.1	GntR (VanR)	ggttgtccttaagaatcggagcgcttttcgaggggtaatgcggacgcgtagtgtaacacagggtgttaccgcgccatcccctgccctggggggatgacagaacaaaggttggtgcgtctgacaggggaatcaggcgcaggattgtcagacaatcctacacaagagacgtatcgggagtcgtcc	TTGTCAGACAAT
Pseudomonas orientalis	1	MNQILAAPAVWADGKRYLWWLGIMPLATPLLSGALAIGTGVQQLWWVGVLVIFGLIPLIDGLLGEDVSNPPESAVSHLESQTYYRWIVYTGVLFVIASVVITGWLAAGGIDWIIGGGLLRATAMLEPSNGWAKAAAFITSRTELHGQVSGFTYLGMAMSTGAATGIAINTAHELGHKPKPLEVFLAKVTLAPTFYGHFYTEHNRGHHVRVATPEDPASSRLGESFWAFLPRSVWFSARSAWNLERERLRKLGLPAWHWKNAVLSAWMYSVLLWGAMIAWLGAAVIPFLIIQGIYGFSLLEVVNYVEHYGLKRQKLPNGRYERCSPRHSWNSNRIVTNIFLFQLQRHSDHHANPTRSYQSLRHFDESPQLPYGYASMIVWAYVPYLWRRRMDHRVVNHYA…	WP_124432972.1	MQVSAKFTVHVLLVALGLIACQHAQAARIEPAGSTFTAQGPISFSKGTLISADCTIKVAGKVAADGTSVNIDKVAFDGGLKCSRVEAVNLPWVLIAKDTKSGSMSKISVDVHAFGLGGKCGPSTAIGTWDNATGKLEATHVPIGDDCIIKTVSIKMPPDFKVVE*	WP_124432971.1
Pseudomonas orientalis strain F9	1	MNPALTVPGVWADGKRYLWWLGIMPLATPLLSGALAIGTGVQQLWWVGVLVIFGLIPLIDGLLGEDVSNPPESAVSHLESQSYYRWIVYTGVLFVIASVVVTGWLAAGGIDWIIRGGLVQATATLDPSHWLAKTAAFITARVELHGQISGFTYLGMAMSTGAATGIAINTAHELGHKPKPLEVFLAKVTLAPTFYGHFYTEHNRGHHVRVATPEDPASSRLGESFWAFLPRSVWFSARSAWNLERERLRKLGLPVWHWKNAVLSAWMYSVLLWGAMIAWLGAAVIPFLIIQGVYGFSLLEVVNYVEHYGLKRQKLPNGRYERCSPRHSWNSNRIVTNIFLFQLQRHSDHHANPTRSYQSLRHFDESPQLPYGYASMIVWAYVPYLWRRRMDHRVVNHYA…	AUZ46072.1	MQVTRVTIKFAVNVVLATLGLIAWHQALAARIEPAGSAFTAQGPISFSKGALISADCTIKVAGKVAADGASVNIDKVAFDGGLKCSRVEAINLPWILIAKDTKSGSMSKISVDVHAFGLGGKCGPSTAAGTWDNATGKLEAANVPIGDDCTIKTVSIKMPPDFKVVE*	AUZ46073.1
Pseudomonas otitidis	1	MFERLPSNWMIALKKVGYWIWLIPVAGIPMSYYWSLGSDHPNAWPWLVITIVFGVIPFLDFIVGRDPANPDESDDVPFMEGQGYYRFLSLMTLPLLLLMLAWSGWVFVHHPDWNWVGKLGWVLSVGTVMGAIGITVSHELIHKDPLLEQSAGGILLAAVCYAGFKVEHVRGHHVNVSTPEDASSARFGQSLYQFLPHAYKHNFLNAWNLEAQRLKRKGLPALHWRNELVWWYALSAAMLVGFTLALGWLGGVFFLVQAAMAFTLLEIVNYVEHYGLHRRKLDNGRYERTSPAHSWNSNFLLTNLFLFHLQRHSDHHAYAKRRYQVLRHFDDSPQLPNGYAGMIVLALFPPLWRAVMDKRVRAYYAGEEHQLTDQQQVA*	WP_044412809.1	MTFKAPDSLAEQIAHHLAERIIRGDLKARERIQEQKVTQALNVSRGSVREALLILQRRHLITILPHRGAQVSELTPHHVQSLYALMMEMYILLGCAVAQRWKSEEDLAPFQAIQQRLEQNLQDHDISGFVDSSFSIMRAAYAFADNPYLEETVENLLPAISRTYHLALEQRKGEMAQFMAAFAELLKAVIGRDLARIRDVLVGYGQHNCQLVLAALAGH*	WP_172433148.1	GntR (VanR)	ggtgggctccgtccgtgcaggtgggtgggttattccaggattgtcagacaatcctgcgccccaacccggtgcagggcgaccgacctttaggtctgaatgcccgccgtctgtcaccttcgacgggtaacaccctgtgttacacttcgccccctgccgcgtcctgcgcagatccctcgtgcatgatcccttccgaccagcctgctgcgccggaccccgagggcgcctgatcgacccccacagccaagaccgaaggaaaacc	TTGTCTGACAAT
Pseudomonas otitidis MrB4 DNA	1	MFERLPSNWMIALKKVGYWIWLIPVAGIPMSYYWSLGSDHPNAWPWLVITIVFGVIPFLDFIVGRDPANPDESDDVPFMEGQGYYRFLSLMTLPLLLLMLAWSGWVFVHHPDWNWVGKLGWVLSVGTVMGAIGITVSHELIHKDPLLEQSAGGILLAAVCYAGFKVEHVRGHHVNVSTPEDASSARFGQSLYQFLPHAYKHNFLNAWNLEAQRLKRKGLPALHWRNELVWWYALSAAMLVGFTLALGWLGGVFFLVQAAMAFTLLEIVNYVEHYGLHRRKLDNGRYERTSPAHSWNSNFLLTNLFLFHLQRHSDHHAYAKRRYQVLRHFDDSPQLPNGYAGMIVLALFPPLWRAVMDKRVRAYYAGEEHQLTDQQQVA*	BCA28018.1	MTFKAPDSLAEQIAHHLAERIIRGDLKARERIQEQKVTQALNVSRGSVREALLILQRRHLITILPHRGAQVSELTPHHVQSLYALMMEMYILLGCAVAQRWKSEEDLAPFQAIQQRLEQNLQDHDISGFVDSSFSIMRAAYAFADNPYLEETVENLLPAISRTYHLALEQRKGEMAQFMAAFAELLKAVIGRDLARIRDVLVGYGQHNCQLVLAALAGH*	BCA28019.1	GntR (VanR)	ggtgggctccgtccgtgcaggtgggtgggttattccaggattgtcagacaatcctgcgccccaacccggtgcagggcgaccgacctttaggtctgaatgcccgccgtctgtcaccttcgacgggtaacaccctgtgttacacttcgccccctgccgcgtcctgcgcagatccctcgtgcatgatcccttccgaccagcctgctgcgccggaccccgagggcgcctgatcgacccccacagccaagaccgaaggaaaacc	TTGTCAGACAA
Pseudomonas palleroniana strain MAB3	1	MNQSLATSNVWTDGKRHLWWLGIMPLATPLLSGALAITTGVQQLWWVGVLVIFGLIPLIDGLLGEDVSNPPESAVNHLESQSYYRWIVYTGVVFVIASVVITGWLAAGGIDWIIQGGLLQATAHLDPSSWPAQAASYLTARTQLHGSVSWFTYLGMALSTGAATGIAINTAHELGHKPKPLEVFLAKVTLAPTFYGHFYTEHNRGHHVRVATPEDPASSRLGESFWAFLPRSVWFSARSAWNLERERLRKLGLPALHWKNAVLSAWLYSVGLWGAMIVWLGVAVIPFLIIQGVYGFSLLEVVNYVEHYGLKRQKLPNGRYERCSPRHSWNSNRIVTNIFLFQLQRHSDHHANPTRSYQSLRHFDESPQLPYGYASMIVWAYVPYLWRRRMDHRVLNHYG…	AVE04163.1	MQTAAKFTTHIVLAALGLIVYQQAQAARIEPAGSAFTAQGPISFSKGALISADCTIKVAGKVAADGSSVNVDKVEFDGGLKCSRVEAINLPWILVAKDTQSGSMSKISVDVHAFGLGGKCGPSTANGTWDNATGKLEAANVPIGEDCNIKTVSIKMPPNFKVVE*	AVE04162.1
Pseudomonas paracarnis	1	MNQTLAAATVWADGKRHLWWLGIMPLATPLLSGALAITTGVQQLWWVGVLVIFGLIPLIDGLLGEDVSNPPESAVSHLESQRYYRWIVYTGVLFVIASVVITGWLAAGGIDWIINGGLLRATATLEPSNWLARTAAFITARTELHGAVSWLTYVGMAMSTGAATGIAINTAHELGHKPKPLEVFLAKVTLAPTFYGHFYTEHNRGHHVRVATPEDPASSRLGESFWAFLPRSVWFSAVSAWNLERERLRKLGLPALHWKNAVLSAWMYSVVLWGAMIAWLGAAVIPFLIIQGIYGFSLLEVVNYVEHYGLKRQKLPNGRYERCSPRHSWNSNRIVTNIFLFQLQRHSDHHANPTRSYQSLRHFDESPQLPYGYASMIVWAYVPYLWRRRMDHRVLNHYA…	WP_014718291.1	MQSSAKFTAHILLAAMGLIAYHQAQAARIEPAGSAFTAQGPISFSKGKLISADCTIKVAGKVAADGSSVNVDKVEFDGGLKCSRVEAINLPWVLIAKDTKSGSMSKISVDVHAFGLGGKCGPSTADGTWDNATGKLEAADVAIGEDCKIKTVSIKMPPNFKVVE*	WP_014718292.1
Pseudomonas paraeruginosa	1	MFERLSPTTMLAIKKYAYWLWLLLALSMPFNYWMARDSEHPAFWAFALVFAVFGVGPVLDMLFGRDPANPDEETQTPQLLGQGYYVLLTLTTVPVLIGTLVWAAGVFVDYQGWGWLGRLGWILSMGTVMGAVGIVVAHELIHKDSALEQAAGGILLAAVCYAGFKVEHVRGHHVHVSTPEDASSARFGQSVYQFLPHAYKYNFLNAWRLEAERLKRKGLPVLGWQNELIGWYLLSLALLVGFGWAFGWLGVLFFLGQAFVAVTLLEIINYVEHYGLHRRKGEDGRYERTNHTHSWNSNFVFTNLVLFHLQRHSDHHAYAKRPYQVLRHYDDSPQMPSGYAGMVVLALIPPLWRAVMDPKVKAYYAGEEYQLSAEQSDTPAAS*	WP_053817110.1	MIDDIDQRLINALMGDSRLSLKALAQIVGLSAPSVAERLRKLEERGVIRGYTLDVDPRCFGYQFQAIVRIRPLPGKLHEVERQIQEIAEFTECDKVTGDDCFIARLQVRSMEQLDTLLDRVNGYAETNTAIVKKSPVKRRLPPMT*	WP_034080494.1
Pseudomonas paraeruginosa strain Cr1	2	MFASLSSAWMLRLKKYGYWIWLIAVFGIPLSYWWSLGSAYPNAWPWLVISVVFGLIPILDAIVGRDPANPEEASEVPEMEAQGYYRVLSLATVPLLLGMLVWSGWILAHETRWDWVGQLGWILSVGTVMGAIGITVSHELVHKDPQLEQNAGGLLLAAVCYAGFKVEHVRGHHVHVSTPEDASSSRYGQSLYSFLPHAYKHNFLNAWRLEAERLKRKGLPALHWRNELIWWYAISALFLLGFSLAFGWLGALFFLGQSVMAFTLLEIVNYVEHYGLHRRRLDNGRYERTTPEHSWNSNFLLTNLFLFHLQRHSDHHAYAKRRYQVLRHYDSSPQLPNGYAGMIVLALFPPLWRAVMDPKVRAYYAGEEYQLTDSQRA*	AVR68610.1	MTFKAPDSLAEQIAHHLAERIIRGELKERERIQEQKVTQTLNVSRGSVREALLILERRHLVNILPRRGAQVSELSPQHVESLYALIVQLYIMLAESVARRWRSEAELAPFLGIQQRLLGNLAQSDIDGFVEASFDIMRAAFPFANNPYLQETVENLLPAVSRAYHLALERRKAEMNQFLGSFAQLLQAVIARDEARIREVLLEYGRHNCQLVLAALAER*	AVR68609.1	GntR (VanR)	ggtgatccttttatccaggggcacgttttccgggggtatgtggatgggaagtgtaacacagggcgttaccccgccggcttcccggcgaaacggcggacagaacgaaggttgggatggggcagcccggccaaggggggacaattgtcagacaatctaacaagacaaatacgaggactcccc	TTGTCAGACAA
Pseudomonas paraeruginosa strain Cr1	2	MFERLSPTTMLAIKKYAYWLWLLLALSMPFNYWMARDSEHPAFWAFALVFAVFGVGPVLDMLFGRDPANPDEETQTPQLLGQGYYVLLTLTTVPVLIGTLVWAAGVFVDYQGWGWLGRLGWILSMGTVMGAVGIVVAHELIHKDSALEQAAGGILLAAVCYAGFKVEHVRGHHVHVSTPEDASSARFGQSVYQFLPHAYKYNFLNAWRLEAERLKRKGLPVLGWQNELIGWYLLSLALLVGFGWAFGWLGVLFFLGQAFVAVTLLEIINYVEHYGLHRRKGEDGRYERTNHTHSWNSNFVFTNLVLFHLQRHSDHHAYAKRPYQVLRHYDDSPQMPSGYAGMVVLALIPPLWRAVMDPKVKAYYAGEEYQLSAEQSDTPAAS*	AVR67677.1
Pseudomonas poae	1	MNQTLAAPGVWTDGKRLLWWLGIMPLATPLLSGALAIATGVQSLWWVGVLVIFGLIPLIDGLLGEDISNPPESAVSHLESQSYYRWIVYIGVLFVIASVVVTGWLAAGGIDWIINGGLLRATATLDPASGLAKAAAFITARTELHGAISWFTYLGMAMSTGAATGIAINTAHELGHKPRPLEVFLAKVTLAPTFYGHFYTEHNRGHHVRVATPEDPASSRLGESFWAFLPRSVWFSARSAWNLERERLRKLGLPAWHWKNAVLSAWMYSVVLWGAMIAWLGAAVIPFLIIQGVYGLSLLEVVNYVEHYGLKRQKLPNGRYERCSPRHSWNSNRIVTNIFLFQLQRHSDHHANPTRSYQSLRHFDESPQLPYGYASMIVWAYVPYLWRRRMDHRVLKHYA…	WP_015372291.1	MQTPARFITHTVLAALGLIVYHQAQAARIEPAGSAFTAQGPISFSKGKLISADCTIKVAGKVAADGSSVNVDKVEFDGGLKCSRVEAINLPWVLVARDTQSGAMSRISVDVHAFGLGGKCGPSTAEGTWDNATGKLEARDVPIGEDCRIKSVSIKMPPTFKVVD*	WP_003238160.1
Pseudomonas poae strain CAP-2018	1	MNQTLAAPSVWTDGKRHLWWLGILPLATPLLSGSLAITTGIQQLWWVGVLVIFGLIPLIDGLLGEDVSNPPESAVGHLESQSYYRWIVYTGVLFVISSVVITGWLASGGIEWIIQGGLLQAAAHLDPSSWLSHAASYITARTQLHGEPSWFTYLGMAMSTGAATGIAINTAHELGHKPNALEVFLAKVTLAPTFYGHFYTEHNRGHHVRVATPEDPASSRLGESFWAFLPRSVWYSARSAWNLERERLRKLGLPAWHWKNGVLSAWMYSVVLWGAMIAWLGVAVIPFLIIQGIYGFSLLEVVNYVEHYGLKRQKLPNGRYERCSPRHSWNSNRIVTNIFLFQLQRHSDHHANPTRSYQSLRHFDESPQLPYGYASMIVWAYVPYLWRRRMDHRVLNHYA…	AZP71921.1	MQTPAKFTTHIVLAALGLIVYHQAQAARIEPAGSAFTAQGPISFSKGALISADCTIKVAGKVAADGTSVNVDKVEFDGGLKCSRVEAINLPWVLVAKDTKSGSMSKISVDVHAFGLGGKCGPSTADGTWDNATGKLEAANVPIGDDCKIKTVSIKMPPNFKVVE*	AZP71922.1
Pseudomonas protegens Cab57 DNA	1	MTVSVAAPGVWTDSKRHLWWLGTLPMITPLLSGIFALTTGVQVFWWSGVLVIFGLIPLIDGLMGEDASNPPESAVPDLEKQPYYRFIVYSCAVLSVLSLVVTAWMAISGVDWIIAGGLLQLSEQLHLQGSLASFAAFLTERAQLHGSIGWFTYLGMAMSTGAATGIAINIAHELGHKNRGMAKFLAKLALASTFYGHFFVEHNRGHHVRVATPEDPASSRLGESFWSFLPRTVWFSLSSAWHLESQRLEKLGLPTLHWKNGVLSAWLYSVVLWGVLIAWLGAAVIPFLVIQGIYGFSLLEVVNYVEHYGLLRQKQPNGRYERCSPRHSWNSNRIVTNIFLFQLQRHSDHHANPTRAYQALRHFDESPQLPYGYATMIVWAYVPALWRRLMDHRVLAHYS…	BAO62313.1	MSISPLFTAQLFVVLVGISLMGAAEAARIEPANTEFTAKGPISFAKSIINADCTIQVSGKVSPDGSFASVEKVDFSGGLKCGQVEATHLPWKLIAKDETSGAMSGIQVTVHAPLVGGDCGPSTAEGSWNNSTGKLEAAQVSLDGGCTIKTVSIQMPPTFRVAP*	BAO62314.1
Pseudomonas protegens CHA0	1	MTVSVAAPGVWTDSKRHLWWLGTLPMITPLLSGIFALTTGVQVFWWSGVLVIFGLIPLIDGLMGEDASNPPESAVPDLEKQPYYRFIVYSCAVLSVLSLVVTAWMAISGVDWIIAGGLLQLSEQLHLQGSLASFAAFLTERAQLHGSIGWFTYLGMAMSTGAATGIAINIAHELGHKNRGMAKFLAKLALASTFYGHFFVEHNRGHHVRVATPEDPASSRLGESFWSFLPRTVWFSLSSAWHLESQRLEKLGLPTLHWKNGVLSAWLYSVVLWGVLIAWLGAAVIPFLVIQGIYGFSLLEVVNYVEHYGLLRQKQPNGRYERCSPRHSWNSNRIVTNIFLFQLQRHSDHHANPTRAYQALRHFDESPQLPYGYATMIVWAYVPALWRRLMDHRVLAHYS…	AGL84751.1	MSISPLFTAQLFVVLVGISLMGAAEAARIEPANTEFTAKGPISFAKSIINADCTIQVSGKVSPDGSFASVEKVDFSGGLKCGQVEATHLPWKLIAKDETSGAMSGIQVTVHAPLVGGDCGPSTAEGSWNNSTGKLEAAQVSLDGGCTIKTVSIQMPPTFRVAP*	AGL84752.1
Pseudomonas protegens Go58 DNA	1	MTVSVAAPGVWTDGKRHLWWLGTLPMITPLLAGLFALTTGVQVFWWSGVVVIFGLIPLIDGLLGEDASNPPESAVPDLEKQPYYRFIVYSCAVLSVVSLVVTAWMAIKGVDWIMAGGLLQLSEQLHLQGSLASFAAFLTDRAQLHGSVGWFTYLGMAMSTGAATGIAINIAHELGHKNRGMAKFLAKLALASTFYGHFFVEHNRGHHVRVATPEDPASSRLGESFWSFLPRTVWFSLRSAWHLESERLHKLGLPTLHWKNGVLSAWLYSVVLWGVLIAWLGAAVIPFLVIQGIYGFSLLEVVNYVEHYGLLRQKQPNGRYERCSPRHSWNSNRIVTNIFLFQLQRHSDHHANPTRSYQALRHFDESPQLPYGYATMIVWAYVPALWRRLMDHRVLAHYS…	BCT33331.1	MSISPLLAARLFVVMLGVSLMGAADAARIEPANTEFTAKGPISFAKSIINADCTIQVSGKVSPDGSFASVEKVDFSGGLKCGQVEATHLPWKLIAKDETSGAMSGIQVTVHAPLVGGDCGPSTAEGSWNNRTGKLEATQVSLEGGCTIKTVSIQMPPTFRVAP*	BCT33332.1
Pseudomonas protegens strain DTU9.1	1	MTVSVAAPGVWTDSKRHLWWLGTLPMITPLLSGIFALTTGVQVFWWSGVLVIFGLIPLIDGLMGEDASNPPESAVPDLEKQPYYRFIVYSCAVLSVLSLVVTAWMAISGVDWIIAGGLLQLSEQLHLQGSLASFAAFLTERAQLHGSIGWFTYLGMAMSTGAATGIAINIAHELGHKNRGMAKFLAKLALASTFYGHFFVEHNRGHHVRVATPEDPASSRLGESFWSFLPRTVWFSLSSAWHLESQRLEKLGLPTLHWKNGVLSAWLYSVVLWGVLIAWLGAAVIPFLVIQGIYGFSLLEVVNYVEHYGLLRQKQPNGRYERCSPRHSWNSNRIVTNIFLFQLQRHSDHHANPTRAYQALRHFDESPQLPYGYATMIVWAYVPALWRRLMDHRVLAHYS…	QEN48005.1	MSISPLFTAQLFVVLVGISLMGAAEAARIEPANTEFTAKGPISFAKSIINADCTIQVSGKVSPDGSFASVEKVDFSGGLKCGQVEATHLPWKLIAKDETSGAMSGIQVTVHAPLVGGDCGPSTAEGSWNNSTGKLEAAQVSLDGGCTIKTVSIQMPPTFRVAP*	QEN48006.1
Pseudomonas protegens strain FD6	1	MTVSVAAPGVWTDGKRHLWWLGTLPMITPLLAGLFALTTGVQVFWWSGVVVIFGLIPLIDGLLGEDASNPPESAVPDLEKQPYYRFIVYSCAVLSVVSLVVTAWMAIKGVDWILAGGLLQLSEQLHLQGSLASFAAFLTERAQLHGSVGWFTYLGMAMSTGAATGIAINIAHELGHKNRGMAKFLAKLALASTFYGHFFVEHNRGHHVRVATPEDPASSRLGESFWSFLPRTVWFSLRSAWHLESERLHKLGLPTLHWKNGVLSAWLYSVVLWGVLIAWLGAAVIPFLVIQGIYGFSLLEVVNYVEHYGLLRQKQPNGRYERCSPRHSWNSNRIVTNIFLFQLQRHSDHHANPTRSYQALRHFDESPQLPYGYATMIVWAYVPALWRRLMDHRVLAHYS…	AXK51866.1	MSISPLLAARLFVVMLGVSLMGAADAARIEPANTEFTAKGPISFAKSIINADCTIQVSGKVSPDGSFASVEKVDFSGGLKCGQVEATHLPWKLIAKDETSGAMSGIQVTVHAPLVGGDCGPSTAEGSWNNRTGKLEATQVSLEGGCTIKTVSIQMPPTFRVAP*	AXK51867.1
Pseudomonas protegens strain FDAARGOS_307	1	MTVSVAAPGVWTDSKRHLWWLGTLPMITPLLSGIFALTTGVQVFWWSGVLVIFGLIPLIDGLMGEDASNPPESAVPDLEKQPYYRFIVYSCAVLSVLSLVVTAWMAISGVDWIIAGGLLQLSEQLHLQGSLASFAAFLTERAQLHGSIGWFTYLGMAMSTGAATGIAINIAHELGHKNRGMAKFLAKLALASTFYGHFFVEHNRGHHVRVATPEDPASSRLGESFWSFLPRTVWFSLSSAWHLESQRLEKLGLPTLHWKNGVLSAWLYSVVLWGVLIAWLGAAVIPFLVIQGIYGFSLLEVVNYVEHYGLLRQKQPNGRYERCSPRHSWNSNRIVTNIFLFQLQRHSDHHANPTRAYQALRHFDESPQLPYGYATMIVWAYVPALWRRLMDHRVLAHYS…	ASE23572.1	MSISPLFTAQLFVVLVGISLMGAAEAARIEPANTEFTAKGPISFAKSIINADCTIQVSGKVSPDGSFASVEKVDFSGGLKCGQVEATHLPWKLIAKDETSGAMSGIQVTVHAPLVGGDCGPSTAEGSWNNSTGKLEAAQVNLDGGCTIKTVSIQMPPTFRVAP*	ASE23571.1
Pseudomonas protegens strain H78	1	MTVSVAAPGVWTDSKRHLWWLGTLPMITPLLSGIFALTTGVQVFWWSGVLVIFGLIPLIDGLMGEDASNPPESAVPDLEKQPYYRFIVYSCAVLSVLSLVVTAWMAISGVDWIIAGGLLQLSEQLHLQGSLASFAAFLTERAQLHGSIGWFTYLGMAMSTGAATGIAINIAHELGHKNRGMAKFLAKLALASTFYGHFFVEHNRGHHVRVATPEDPASSRLGESFWSFLPRTVWFSLSSAWHLESQRLEKLGLPTLHWKNGVLSAWLYSVVLWGVLIAWLGAAVIPFLVIQGIYGFSLLEVVNYVEHYGLLRQKQPNGRYERCSPRHSWNSNRIVTNIFLFQLQRHSDHHANPTRAYQALRHFDESPQLPYGYATMIVWAYVPALWRRLMDHRVLAHYS…	AQT09814.1	MSISPLFTAQLFVVLVGISLMGAAEAARIEPANTEFTAKGPISFAKSIINADCTIQVSGKVSPDGSFASVEKVDFSGGLKCGQVEATHLPWKLIAKDETSGAMSGIQVTVHAPLVGGDCGPSTAEGSWNNSTGKLEAAQVSLDGGCTIKTVSIQMPPTFRVAP*	AQT09815.1
Pseudomonas protegens strain PBL3	1	MTVSVAAPGVWTDSKRHLWWLGTLPMITPLLSGIFALTTGVQVFWWSGVLVIFGLIPLIDGLMGEDASNPPESAVPDLEKQPYYRFIVYSCAVLSVLSLVVTAWMAISGVDWIIAGGLLQLSEQLHLQGSLASFAAFLTERAQLHGSIGWFTYLGMAMSTGAATGIAINIAHELGHKNRGMAKFLAKLALASTFYGHFFVEHNRGHHVRVATPEDPASSRLGESFWSFLPRTVWFSLSSAWHLESQRLEKLGLPTLHWKNGVLSAWLYSVVLWGVLIAWLGAAVIPFLVIQGIYGFSLLEVVNYVEHYGLLRQKQPNGRYERCSPRHSWNSNRIVTNIFLFQLQRHSDHHANPTRAYQALRHFDESPQLPYGYATMIVWAYVPALWRRLMDHRVLAHYS…	QRU98246.1	MSISPLFTAQLFVVLVGISLMGAAEAARIEPANTEFTAKGPISFAKSIINADCTIQVSGKVSPDGSFASVEKVDFSGGLKCGQVEATHLPWKLIAKDETSGAMSGIQVTVHAPLVGGDCGPSTAEGSWNNSTGKLEAAQVNLDGGCTIKTVSIQMPPTFRVAP*	QRU98247.1
Pseudomonas protegens strain pf5	1	MTVSVAAPGVWTDSKRHLWWLGTLPMITPLLSGIFALTTGVQVFWWSGVLVIFGLIPLIDGLMGEDASNPPESAVPDLEKQPYYRFIVYSCAVLSVLSLVVTAWMAISGVDWIIAGGLLQLSEQLHLQGSLASFAAFLTERAQLHGSIGWFTYLGMAMSTGAATGIAINIAHELGHKNRGMAKFLAKLALASTFYGHFFVEHNRGHHVRVATPEDPASSRLGESFWSFLPRTVWFSLSSAWHLESQRLEKLGLPTLHWKNGVLSAWLYSVVLWGVLIAWLGAAVIPFLVIQGIYGFSLLEVVNYVEHYGLLRQKQPNGRYERCSPRHSWNSNRIVTNIFLFQLQRHSDHHANPTRAYQALRHFDESPQLPYGYATMIVWAYVPALWRRLMDHRVLAHYS…	QEZ52763.1	MSISPLFTAQLFVVLVGISLMGAAEAARIEPANTEFTAKGPISFAKSIINADCTIQVSGKVSPDGSFASVEKVDFSGGLKCGQVEATHLPWKLIAKDETSGAMSGIQVTVHAPLVGGDCGPSTAEGSWNNSTGKLEAAQVNLDGGCTIKTVSIQMPPTFRVAP*	QEZ52764.1
Pseudomonas protegens strain pf5-k2	1	MTVSVAAPGVWTDSKRHLWWLGTLPMITPLLSGIFALTTGVQVFWWSGVLVIFGLIPLIDGLMGEDASNPPESAVPDLEKQPYYRFIVYSCAVLSVLSLVVTAWMAISGVDWIIAGGLLQLSEQLHLQGSLASFAAFLTERAQLHGSIGWFTYLGMAMSTGAATGIAINIAHELGHKNRGMAKFLAKLALASTFYGHFFVEHNRGHHVRVATPEDPASSRLGESFWSFLPRTVWFSLSSAWHLESQRLEKLGLPTLHWKNGVLSAWLYSVVLWGVLIAWLGAAVIPFLVIQGIYGFSLLEVVNYVEHYGLLRQKQPNGRYERCSPRHSWNSNRIVTNIFLFQLQRHSDHHANPTRAYQALRHFDESPQLPYGYATMIVWAYVPALWRRLMDHRVLAHYS…	QEZ64036.1	MSISPLFTAQLFVVLVGISLMGAAEAARIEPANTEFTAKGPISFAKSIINADCTIQVSGKVSPDGSFASVEKVDFSGGLKCGQVEATHLPWKLIAKDETSGAMSGIQVTVHAPLVGGDCGPSTAEGSWNNSTGKLEAAQVNLDGGCTIKTVSIQMPPTFRVAP*	QEZ64037.1
Pseudomonas protegens strain pf5-k3	1	MTVSVAAPGVWTDSKRHLWWLGTLPMITPLLSGIFALTTGVQVFWWSGVLVIFGLIPLIDGLMGEDASNPPESAVPDLEKQPYYRFIVYSCAVLSVLSLVVTAWMAISGVDWIIAGGLLQLSEQLHLQGSLASFAAFLTERAQLHGSIGWFTYLGMAMSTGAATGIAINIAHELGHKNRGMAKFLAKLALASTFYGHFFVEHNRGHHVRVATPEDPASSRLGESFWSFLPRTVWFSLSSAWHLESQRLEKLGLPTLHWKNGVLSAWLYSVVLWGVLIAWLGAAVIPFLVIQGIYGFSLLEVVNYVEHYGLLRQKQPNGRYERCSPRHSWNSNRIVTNIFLFQLQRHSDHHANPTRAYQALRHFDESPQLPYGYATMIVWAYVPALWRRLMDHRVLAHYS…	QEZ61035.1	MSISPLFTAQLFVVLVGISLMGAAEAARIEPANTEFTAKGPISFAKSIINADCTIQVSGKVSPDGSFASVEKVDFSGGLKCGQVEATHLPWKLIAKDETSGAMSGIQVTVHAPLVGGDCGPSTAEGSWNNSTGKLEAAQVNLDGGCTIKTVSIQMPPTFRVAP*	QEZ61034.1
Pseudomonas protegens strain SN15-2	1	MTVSVAAPGVWTDSKRHLWWLGTLPMITPLLSGIFALTTGVQVFWWSGVLVIFGLIPLIDGLMGEDASNPPESAVPDLEKQPYYRFIVYSCAVLSVLSLVVTAWMAISGVDWIIAGGLLQLSEQLHLQGSLASFAAFLTERAQLHGSIGWFTYLGMAMSTGAATGIAINIAHELGHKNRGMAKFLAKLALASTFYGHFFVEHNRGHHVRVATPEDPASSRLGESFWSFLPRTVWFSLSSAWHLESQRLEKLGLPTLHWKNGVLSAWLYSVVLWGVLIAWLGAAVIPFLVIQGIYGFSLLEVVNYVEHYGLLRQKQPNGRYERCSPRHSWNSNRIVTNIFLFQLQRHSDHHANPTRAYQALRHFDESPQLPYGYATMIVWAYVPALWRRLMDHRVLAHYS…	QIC32102.1	MSISPLFTAQLFVVLVGISLMGAAEAARIEPANTEFTAKGPISFAKSIINADCTIQVSGKVSPDGSFASVEKVDFSGGLKCGQVEATHLPWKLIAKDETSGAMSGIQVTVHAPLVGGDCGPSTAEGSWNNSTGKLEAAQVNLDGGCTIKTVSIQMPPTFRVAP*	QIC32101.1
Pseudomonas proteolytica	1	MNQTLAAPHVWTDGKRHLWWLGIMPLATPLLSGALAITTGVQELWWVGVLVIFGLIPLIDGLLGEDVSNPPESAVSGLESQKYYRWIVYTGVLLVISSLVITGWLAVSGIDWMINGGLLQLTASMDPSSWMAQTASFLTARVQLHGDVSWFTYLGMAMSTGAATGIAINTAHELGHKPRLLEIVLAKITLAPTFYGHFYTEHNRGHHVRVATPEDPASSRLGESFWAFLPRSVWFSARSAWNLERERLRKLGLPAWHWKNGVLSAWMYSVVLWGAMIAWLGVAVIPFLVIQGIYGFSLLEVVNYVEHYGLKRQKLPNGRYERCSPRHSWNSNRIVTNIFLFQLQRHSDHHANPTRSYQSLRHFDESPQLPYGYASMIVWAYIPYLWRRRMDHRVLRHYS…	WP_070995962.1	MQKPAKFTTHIVLAALGLIAYHQAQAARIEPAGSAFTAQGPISFSKGALISADCTIKVAGKVAADGSQVNVDKVEFDGGLKCRRVEAINLPWILVAKDTTSGSMSKISVDVHAFGLGGKCGPSTAEGTWDNATGKLEAANVPIGEDCKIKSVSIKMPPTFKVVE*	WP_092235720.1
Pseudomonas putida B6-2	1	MTALSVLDLVMIGEGKTFADAIEESRQLARHVEQQHYSRYWIAEHHDMPGIGSAATSLVINEIANATRHIRVGAGGIMLPNHAPLVVAEQFGTLDTLHPGRIDLGLGRAPGTSGPTVRALRGAAPERDFSQDIAELRDYLADNGKRRVRGVPGAHDVPVWILGSSLFGADLAAKLGLPYAFASHFAPRYLLQAIAHYRANFQPSAQLAKPYVMVGMNLFAAASDAEAHYLASSHRKWMLDLHVGRFGLLPKPQEGYIERLPDHERAVLEQVMACTVAGGPERVREGLRSLIEQTGADELMIDCRIHDPLARQRSHAYAAQALAELG*	ANC81851.1	MEPNRFGDIAAFVSAAKAGSFTAAAASLGLTRSAVGKSIARLEARMAVRLLNRTTRKLSLTDEGLVAFERWRQILDDLDEVESTMALRRGKPTGTLRLTAPLSLGQRHVLPILDQYLKQWPELRADIRFTDRFVDLVEEGVDVAVRIGAPKEDSQLLTRTVAWQQFVTCASPAYLEKRGVPQMPGDLYGHDKIAFLAGEKAMPWRFHTEAGLHLCEDPGRLNIDSSEAMLDGARAGFGLIHLPTYITGDDLRAGNLVEVLHAYRPPADPIRIVYPSKRHLSPRVRGFIDLLVASWEPGVPWEY*	ANC81852.1	LysR
Pseudomonas putida S13.1.2	1	MTALSVLDLVMIGEGKTFADAIEESRQLARHVEQQGYSRYWIAEHHDMPGIGSAATSLVINEIANATRHIRIGAGGIMLPNHAPLVIAEQFGTLDTLHPGRIDLGLGRAPGTSGPTVRALRGAAPERDFGEDIAELRDYLADNGQRRVRGVPGSHDVPVWILGSSLFGADLAAKLGLPYAFASHFAPRYLLQAIAHYRVNFQPSAQLAKPYVMVGMNLFAAASDAEADYLASSHRKWMLDLHVGRLGLLPKPQEGYVERLPGHERAVLEQVMACTVAGGPQRVREGLHALIEQTGADELMIDCRIHDPLARQRSYAFAAQAMADLV*	AJQ47219.1	MEPNRFGDIAAFVSAAKAGSFTAAAASLGLTRSAVGKSIARLEARMAVRLLNRTTRKLSLTDEGLVAFERWRQILDDLDEVESAMAQRRGKPTGTLRLTAPLSLGQRHVLPVLDQYLKQWPELRADIRFTDRFVDLVEEGVDVAVRIGAPKEDSQLLTRTVAWQQFVTCASPAYLEARGIPLVPSDLYGHDKIAFLAGEKAMPWRFDTEAGLHLCEDPGRLNIDSSEAMLDGARAGFGLIHLPTYITGDDLRAGTLVEVLHAYRPPADPIRIVYPSKRHLSPRVRGFIDLLVASWESGVPWEY*	AJQ47220.1	LysR
Pseudomonas putida strain NX-1	1	MTALSVLDLVMIGEGKTLADAIEESRQLARHVEQHGYARYWIAEHHDMPGIGSAATALVINEIANATRHIRVGAGGIMLPNHAPLVVAEQFGTLDALHPGRIDLGLGRAPGSSGPTVRALRGVAPERDFAQDIAELRDYLADNGQRSVRGVPGKHEVPVWILGSSLFGADLAARLGLPYAFASHFAPRYLLQAIAHYRANFQPSAQLAKPYVMVGMNLFAAASDAEAVYLASSHRKWMLDLHVGRHGLLPLPQEGYVEGLPGHERAVLEQVMACTVAGGPQRVRDGLRTLIEQTGADELMIDCRIHDPLARLRSHAYAAQALADLA*	AXA25193.1	MEPNRFGDIAAFVSAVKVGSFTAAAASLGLTRSAVGKSIARLESRMAVRLLNRTTRKLSLTDEGQVAFERWRQILEDLDEVETTMALRRGRPTGTLRLTAPLSFGQRHVLPILDVYLKQWPELRADIRFTDRFVDLVEEGVDVAVRIGAPKEDSQLLTRTVAWQQFVTCAAPEYLQRHGVPQVPADLYGHDKIAFLAGEKASPWRFHTDEGLHLCEEPGRLNIDSSEAMLDGARAGFGLIHLPTYITGDDLRAGTLVEVLADYRPPADPIRIVYPSKRHLSPRVRGFIDLLVARWEHGVPWER*	AXA25194.1	LysR
Pseudomonas putida strain PC2	1	MTALSVLDLVMIGEGKTLVDAIEESRQLARHVEQHGYARYWIAEHHDMPGIGSAATALVINEIANATRHIRVGAGGIMLPNHAPLVVAEQFGTLDALHPGRIDLGLGRAPGSSGPTVRALRGVAPERDFAQDIAELRDYLADNGQRSVRGVPGKHEVPVWILGSSLFGADLAARLGLPYAFASHFAPRYLLQAIAHYRANFQPSAQLAKPYVMVGMNLFAAASDAEADYLASSHRKWMLDLHVGRHGLLPLPQEGYVEGLPGHERAVLEQVMACTVAGGPQRVRDGLRTLIEQTGADELMIDCRIHDPLARLRSHAYAAQALADLA*	ANC03467.1	MEPNRFGDIAAFVSAVKVGSFTAAAASLGLTRSAVGKSIARLESRMAVRLLNRTTRKLSLTDEGQVAFERWRQILDDLDEVETTMAQRRGRPTGTLRLTAPLSFGQRHVLPILDVYLKQWPELRADIRFTDRFVDLVEEGVDVAVRIGAPKEDSQLLTRTVAWQQFVTCAAPEYLQRHGVPQVPADLYGHDKIAFLAGEKASPWRFHTNEGLHLCEEPGRLNIDSSEAMLDGARAGFGLIHLPTYITGNDLRAGTLVEVLADYRPPADPIRIVYPSKRHLSPRVRGFIDLLVARWEHGVPWER*	ANC03468.1	LysR
Pseudomonas putida strain PP112420	1	MTALSVLDLVMIGEGKTFADAIEESRQLARHVEQQHYSRYWIAEHHDMPGIGSAATSLVINEIANATQHIRVGAGGIMLPNHAPLVVAEQFGTLDTLHPGRIDLGLGRAPGTSGPTVRALRGAAPERDFSQDIAELRDYLADNGKRRVRGVPGSHDVPVWILGSSLFGADLAAKLGLPYAFASHFAPRYLLQAIAHYRANFQPSEQLAKPYVMVGMNLFAAASDAEADYLASSHRKWMLDLHVGRLGLLPKPQEGYVERLPEHERAVLEQVMACTVAGGPQRVREGLRSLIEQTDADELMIDCRIHDPLARQRSHAYAAQALAELA*	APE98904.1	MEPNRFGDIAAFVSAAKAGSFTAAAASLGLTRSAVGKSIARLEARMAVRLLNRTTRKLSLTDEGLVAFERWRQILDDLDEVESTMAQRRGKPTGTLRLTAPLSLGQRHVLPILDQYLKQWPELRADIRFTDRFVDLVEEGVDVAVRIGAPKEDSQLLTRTVAWQQFVTCASPAYLEKRGVPQVPGDLYGHDKIAFLAGEKAMPWRFHTEAGLHLCEDPGRLNIDSSEAMLDGARAGFGLIHLPTYITGDDLRAGTLVEVLHGYRPPADPIRIVYPSKRHLSPRVRGFIDLLVASWEPGVPWEY*	APE98905.1	LysR
Pseudomonas putida TS312 DNA	1	MTALSVLDLVMIGEGKTFADAIEESRQLARHVEQQHYSRYWIAEHHDMPGIGSAATSLVINEIANATRHIRVGAGGIMLPNHAPLLIAEQFGTLDTLHPGRIDLGLGRAPGTSGPTVRALRGAAPERDFSQDIAELRDYLADNGKRRVRGVPGSHEVPVWILGSSLFGADLAAKLGLPYAFASHFAPRYLLQAIAHYRANYQPSAQLAKPYVMVGMNLFAAASDAEADYLASSHRKWMLDLHVGRYGLLPKPQEGYVQRLPEHERAVLEQVMACTVAGGPERVREGLRSLIEQTGADELMIDCRIHDPLARQRSHAYAAQALAELG*	BBU45133.1	MEPNRFGDIAAFVSAAKAGSFTAAAASLGLTRSAVGKSIARLEARMAVRLLNRTTRKLSLTDEGLVAFERWRQILDDLDEVESTMAQRRGKPTGTLRLTAPLSFGQRHVLPILDRYLKQWPELRADIRFTDRFVDLVEEGVDVAVRIGAPKEDSQLLTRTVAWQQFVTCAAPCYLEARGVPRVPADLYGHDKIAFLAGEKAMPWRFHTEAGLHLCEDPGRLNIDSSEAMLDGARAGFGLIHLPTYITGDDLRAGTLVEVLQAYRPPADPIRIVYPSKRHLSPRVRGFIDLLVASWEPGVPWEY*	BBU45134.1	LysR
Pseudomonas rhodesiae	1	MNQTLTAPTVWADGKRHLWWLGIMPLATPLLSGALAISTGIQQLWWVGVLVIFGLIPLIDGLLGEDVSNPPESAVGHLESQRYYRWIVYTGVLFVIASVVITGWLAAGGIAWIIDGGLIRATAHLDPANWMSQLATYVTARTQLHGEPSWFTYLGMAMSTGAATGIAINTAHELGHKPKPLEVFLAKVTLAPTFYGHFYTEHNRGHHVRVATPEDPASSRLGESFWAFLPRSVWFSARSAWNLERERLRKLGLPAWHWKNGVLSAWMYSVVLWGAMIAWLGAAVIPFLIIQGIYGFSLLEVVNYVEHYGLKRQKLPNGRYERCSPRHSWNSNRIVTNIFLFQLQRHSDHHANPTRSYQSLRHFDESPQLPYGYASMIVWAYVPYLWRRRMDHRVLKHYA…	WP_034113922.1	MQAHTKFTAHVVLAALGLIAYHQAQAARIEPAGSAFTAQGPISFSKGALISADCTIKVAGKVAADGSSVNVDKVEFDGGLKCSRVEAINLPWVLVAKDSRSGSMSKISVDVHAFGLGGKCGPSTADGTWDNATGKLEAANVPIGEDCKIKTVSIKMPPNFKVVE*	WP_167417705.1
Pseudomonas simiae	1	MNQTLAAPSIWTDGKRHLWWLGIMPLATPLLSGALAITTGVQQLWWVGVLVIFGLIPLIDGLLGEDVSNPPESAVSHLESQRYYRWIVYTGVLFVISSVVITGWLAAGGIDWIIQGGLLQAAASLEPSSGLSHAASYITTRTQLHGEVSAFTYLGMAMSTGAATGIAINTAHELGHKPNALEVFLAKVTLAPTFYGHFYTEHNRGHHVRVATPEDPASSRLGESFWAFLPRSVWFSARSAWNLERERLRKLGLPAWHWQNGVLSAWMYSVVLWGAMIAWLGAAVIPFLIIQGIYGFSLLEVVNYVEHYGLKRQKLPNGRYERCSPRHSWNSNRIVTNIFLFQLQRHSDHHANPTRSYQSLRHFDESPQLPYGYASMIVWAYVPYLWRRRMDHRVLNHYA…	WP_010209991.1	MQSPATFTTHIVLAALGLIAYHQAQAARIEPAGSAFTAQGPISFSKGALISADCTIKVAGKVAADGSSVNVDKVEFDGGLKCSRVEAINLPWVLVAKDTKSGSMSKIAVDVHAFGLGGKCGPSTADGTWDNATGKLEATNVPIGEDCKIKTVSIKMPPTFKVVE*	WP_010209993.1
Pseudomonas simiae strain PICF7	1	MNQTLAAPSIWTDGKRHLWWLGIMPLATPLLSGALAITTGVQQLWWVGVLVIFGLIPLIDGLLGEDVSNPPESAVSHLESQRYYRWIVYTGVLFVISSVVITGWLAAGGIDWIIQGGLLQAAASLEPSSGLSHAASYITTRTQLHGEVSAFTYLGMAMSTGAATGIAINTAHELGHKPNALEVFLAKVTLAPTFYGHFYTEHNRGHHVRVATPEDPASSRLGESFWAFLPRSVWFSARSAWNLERERLRKLGLPAWHWQNGVLSAWMYSVVLWGAMIAWLGAAVIPFLIIQGIYGFSLLEVVNYVEHYGLKRQKLPNGRYERCSPRHSWNSNRIVTNIFLFQLQRHSDHHANPTRSYQSLRHFDESPQLPYGYASMIVWAYVPYLWRRRMDHRVLNHYA…	AJZ95770.1	MQSPATFTTHIVLAALGLIAYHQAQAARIEPAGSAFTAQGPISFSKGALISADCTIKVAGKVAADGSSVNVDKVEFDGGLKCSRVEAINLPWVLVAKDTKSGSMSKIAVDVHAFGLGGKCGPSTADGTWDNATGKLEATNVPIGEDCKIKTVSIKMPPTFKVVE*	AJZ95771.1
Pseudomonas solani Sm006	1	MFERLPSNWMLALKKVGYWIWLIPVAGIPMSFYWSLDSSYANAWPWLVITVVFGVIPLLDAIVGRDPANPDEAEQVPEMERQDYYQVLSLATVPLLLGMLAWSGWVFIHHEDWNWVGRLGWLLSVGTVMGAIGITVSHELIHKDPKIEQNAGGLLLAAVCYGGFKVEHVRGHHVHVSTPEDASSSRYGQSLYAFLPHAYKHNFLNAWHLEAERLKRKGLPALHWRNELIWWYAISAAFTAGFGLAFGWLGVLFFLGQSAMAFTLLEIVNYVEHYGLHRRKLENGRYERTSPAHSWNSNFLLTNLFLFHLQRHSDHHAYAKRRYQVLRHFDDSPQLPNGYAGMIVLALIPRSGAR*	BCD87911.1	MTFKAPDSLAEQIAHHLAERIIRGEMKERERIQEQKVTQSLNVSRGSVREALLILERRHLINILPRRGAQVSELTPHHVQSLYALMMEMYILLANAVAQRWKSEADLAPFRAIQLRLEECLKEHDIGNFVDASFDIMRAAFPFADNPYLEETVENLLPAISRTYHLALEQRKGEMAQFMLAFAELLQAVIAREPARIRDVLHAYGQHNCQLVLAALAGR*	BCD87912.1	GntR (VanR)	gggtgttctccgtgtcgaggtggatgggttcttgtaaaattgtcagacaatcctgcgcctcccagccccacccggcgaccgacctttaggtctgaatgcccgcttgttgtcacctttgccaggtaacaccctgtgttacacttcgccccctgcagcgttccgctgtgggccgcaatcccttgaagctgctgcgttcccgggccgatatagcacgccggagctatcgccgagggcgccttacggacattcccagcctccatgaccgaaggaaaacc	TTGTCTGACAA
Pseudomonas synxantha	1	MNQTLATSQVWTDGKRHLWWLGIMPLATPLLSGALAIGTGVQQLWWVGVLVIFGLIPLIDGLLGEDVSNPPESAVSNLESQSYYRWIVYTGVLFVIASVVITGWLAAGGIDWIINGGLLHATAALEPSSWLARTAAFITARIELHGEISVFTYLGMAMSTGAATGIAINTAHELGHKPKPLEVFLAKVTLAPTFYGHFYTEHNRGHHVRVATPEDPASSRLGESFWAFLPRSVWFSAMSAWNLERERLRKLGLPALHWKNAVLSAWMYSVVLWGAMIAWLGAAVIPFLIIQGIYGFSLLEVVNYVEHYGLKRQKLPNGRYERCSPRHSWNSNRIVTNIFLFQLQRHSDHHANPTRSYQSLRHFDESPQLPYGYASMIVWAYVPYLWRRRMDHRVLNHYA…	WP_057025133.1	MQSTAKFTTHILLAAIGLIVYHQAQAARIEPAGSAFTAQGPISFSKGKLISADCTIKVAGKVAADGSSVNVDKVEFDGGLKCSRVEAINLPWVLVAKDTKSGSMSKISVDVHAFGLGGKCGPSTADGTWDNATGKLEAADVPIGEDCKIKTVSIKMPANFKVVE*	WP_057025134.1
Pseudomonas synxantha strain KENGFT3	1	MNQTLATSQVWTDGKRHLWWLGIMPLATPLLSGALAIGTGVQQLWWVGVLVIFGLIPLIDGLLGEDVSNPPESAVSNLESQSYYRWIVYTGVLFVIASVVITGWLAAGGIDWIINGGLLHATAALEPSSWLARTAAFITARTELHGEISVFTYLGMAMSTGAATGIAINTAHELGHKPKPLEVFLAKVTLAPTFYGHFYTEHNRGHHVRVATPEDPASSRLGESFWAFLPRSVWFSAVSAWNLERERLRKLGLPALHWKNAVLSAWMYSVVLWGAMIAWLGAAVIPFLIIQGIYGFSLLEVVNYVEHYGLKRQKLPNGRYERCSPRHSWNSNRIVTNIFLFQLQRHSDHHANPTRSYQSLRHFDESPQLPYGYASMIVWAYVPYLWRRRMDHRVLNHYA…	AMS22341.1	MQSSAKFTAHIVLAAMGLIVYHQAQAARIEPAGSAFTAQGPISFSKGKLISADCTIKVAGKVAADGSSVNVDKVEFDGGLKCSRVEAINLPWVLVAKDKKSGSMSKISVDVHAFGLGGKCGPSTADGTWDNATGKLEAANVPIGEDCKIKTVSIKMPPNFKVVE*	AMS22340.1
Pseudomonas tohonis TUM18999	2	MNPLHYLKFFLFHFVGLLAVLSLLAGGPWTTGGLLAVLAFYLIGDAFAGDDTSTPRFKYPAILTAQLWLALPLLGLIVFTALWSASEGDPLGFGAALGRLSGHDLLAARDATTFGHHLSAWLLTGLMIGMIGTITAHELTHRTWDRVSLLIGRWLLAFSFDTVFSIEHVYGHHRYVSTTEDPATAPRGRNVYVHVLASTLKGNLSAWRIERRRLARKGQSLFGWHNAVLRGHGMSLLLVAVAFGIGGWPAALFFVACALWGKALLEIVNYMEHYGMVRNPATPVQPRHSWNTNRRISSWAMFNLTRHSHHHAQGEVPYQDLRPFPDAPMMIGGYLTTILVAMIPPLWHHLMTPKVLAWDRDFASEEERQLANEANRRSRIPAMVAMATTIER*	BCG24588.1	MPDFLLPVQYLRQIAEQLRVMGVAPAEWLGHCGVGLEQLDDPHYQPRVELFGELIQQALRLSEQPALGLLIGERLGVGTHGALGFAALQGGSLRQVVELLERYLAVRITLVRVQLEQDEATQQEHLRFVATHPLGAIEQTVIEAVMLAVKNIFDAITPGGGAISRISLPFPEPAYAELASQMYGCTVCYAQPRAAFTLTTALLDTPLRMADPAAFREAELICQRELRKLGETSSLGARVRRLILERQNAFPSLVVTARLLCMTSRTLHRRLLAEGTSFKQVLKEVRHALALEHIRAGRLSVEEIAQVLGYSDVANFRRAFRQWEGVAPSEYLRVKAT*	BCG24590.1	AraC
Pseudomonas tohonis TUM18999	2	MFERLPSNWMLALKKVGYWIWLIPVAGIPMSFYWSLDSSHPNAWPWLVITVVFGVIPILDAIVGRDPANPDEAEQVPEMERQDYYQVLSLATVPLLLGMLVWSGWVFIHHEDWNWVGRLGWLLSVGTVMGAIGITVSHELIHKDPKIEQNAGGLLLAAVCYAGFKVEHVRGHHVHVSTPEDASSSRYGQSLYAFLPHAYKHNFLNAWQLEAERLKRKGLPALHWRNELIWWYAISAAFTAGFGLAFGWLGVLFFLGQSAMAFTLLEIVNYVEHYGLHRRKLENGRYERTSPEHSWNSNFLLTNLFLFHLQRHSDHHAYAKRRYQVLRHFEDSPQLPNGYAGMIVLALIPPLWRAVMDPRVRAYYAGEEHQLTESQQAA*	BCG25654.1	MTFKAPDSLAEQIAHHLAERIIRGEMKARERIQEQKVTQSLNVSRGSVREALLILERRHLINILPRRGAQVSELTPHHVQSLYALMMEMYILLANAVAQRWRTDDDLAPFRAIQLRLEECLKEHDIGNFVDASFDIMRAAYPFADNPYLEETVENLLPAISRTYHLALEQRKGEMAQFMLAFADLLQAVIAREPARIRDVLLAYGQHNCQLVLAALAGR*	BCG25653.1	GntR (VanR)	ggttttccttcggtcatggaggctggggatgtccgtaaggcgccctcggcgatagctccggcgttggcgaaagcccgggaacgcagcagctacaagggtttgcggcccgcagcggaacgctgcagggggcgaagtgtaacacagggtgttaccccgcaaaggtgacatcaagcgggcattcagacctaaaggtcggtcgccgggcggggctgggaggcgcacgattgtctgacaatcttacaagaacccatccacctcgacgcggagaccaccc	AGTGTAACACA
Pseudomonas tolaasii NCPPB 2192	1	MNQTLATASTWTDGKRHLWWLGIMPLATPLLSGALAITTGLQQLWWVGVLVIFGLIPLIDGLLGEDVSNPPESAVSNLESQSYYRWIVYTGVVFVISSVVITGWLAAGGIDWIISGGLLNATAHLDPSSWLAKAAAYLTARTELHGSVTWFTYLGMAMSTGAATGIAINTAHELGHKPKPLEVFLAKVTLAPTFYGHFYTEHNRGHHVRVATPEDPASSRLGESFWAFLPRSVWFSARSAWNLERERLRKLGLPALHWKNAVLSAWMYSVALWGAMIVWLGAAVIPFLIIQGIYGFSLLEVVNYVEHYGLKRQKLPNGRYERCSPRHSWNSNRIVTNIFLFQLQRHSDHHANPTRSYQSLRHFDESPQLPYGYASMIVWAYVPYLWRRRMDHRVLNHYD…	WP_016969690.1	MQSPVTFTAHIVLAALGLIVYHQAQAARIEPAGSAFTAQGPISFSKGALISADCTIKVAGKVAADGSSVNVDKVEFDGGLKCSRVEAINLPWVLIAKDTKSGSMSKISVDVHAFGLGGKCGPSTADGTWDNATGKLEAANVPIGEDCKIKTVSIKMPSNFKVVE*	WP_016969689.1
Pseudomonas trivialis	1	MNQTLTAPGVWTDGKRYLWWLGIMPLATPLLSGALAIATGVQSLWWVGVLVIFGLIPLIDGLLGEDVSNPPESAVNHLESQRYYRWIVYIGVLFVIASVVVTGWLAAGGIDWIINGGLLRATATLDPASGLASAAAFITARTELHGAISWFTYLGMAMSTGAATGIAINTAHELGHKPRPLEVFLAKVTLAPTFYGHFYTEHNRGHHVRVATPEDPASSRLGESFWAFLPRSVWFSARSAWNLERERLRKLGLPAWHWKNAVLSAWMYSVVLWGAMIAWLGAAVIPFLIIQGVYGFSLLEVVNYVEHYGLKRQKLPNGRYERCSPRHSWNSNRIVTNIFLFQLQRHSDHHANPTRSYQSLRHFDESPQLPYGYASMIVWAYVPYLWRRRMDHRVLNHYA…	WP_057010187.1	MQTPARFISSIVLAALGLIVCHQAQAARIEPAGSAFTAQGPISFSKGKLISADCTIKVAGKVAADGSSVNVDKVEFDGGLKCGRVEAINLPWVLIARDTQSGSMSGISVDVHAFGLGGKCGPSTADGTWDNATGKLEARDVPIGEECRIKSVSIKMPPTFKVVD*	WP_057010188.1
Pseudomonas trivialis strain IHBB745	1	MNQTLAAPSVWTDGKRHLWWLGIMPLATPLLSGALAISTGVQQLWWVGVLVIFGLIPLIDGMLGEDVSNPPESAVSHLESQSYYRWIVYTGVLFVISSVVITGWLAAGGIDWIIRGGLLQAAANLEPSNWLSHAASYITARTQLHGEASWFTYLGMAMSTGAATGIAINTAHELGHKPNALEVFLAKVTLAPTLYGHFYTEHNRGHHVRVATPEDPASSRLGESFWAFLPRSVWLSARSAWNLERERLRKLGLPAWHWQNGVLSAWMYSVVLWGAMIAWLGAAVIPFLIIQGIYGFSLLEVVNYVEHYGLKRQKLPNGRYERCSPRHSWNSNRIVTNIFLFQLQRHSDHHANPTRSYQSLRHFDESPQLPYGYASMIVWAYVPYLWRRRMDHRVLNHYA…	AKS09693.1	MQSPAKFTTHIVLAALGLIVYHQAQAARIEPAGSAFTAQGPISFSKGALISADCTIKVAGKVAADGTSVNVDKVEFDGGLKCSRVEAINLPWVLVAKDTKSGSMSKISVDVHAFGLGGKCGPSTAEGTWDNATGKLEAANVPIGEDCTIKTVSIKMPPNFKVVE*	AKS09694.1
Pseudomonas vanderleydeniana strain RW8P3	1	MNSTVAAPGIWTDGKRHLWWLGALPMATPVLSGIFALATGVQTLWWSGVVVIFGLIPMIDGLLGEDRSNPPETIVPDLEKQTYYRWIIYSCVALMCLSVVTTAWMAAGGVDWIIGGGLMQWAQAHHLQGGLAGPMSYITERAQVHGTIGWFTYLGMAMSTGAATGIAINIAHELGHKTKPLEQFLAKVALAPTFYGHFFVEHNRGHHVRVATPEDPASSRLGESFWVFLPRSVWFSLRSAWHLERERLHKQGLPAVHWKNTVLTAWLFSVVLWGVLIAWLGVTVIPFLVIQGIYGFSLLEVVNYVEHYGLLRQKLPNGRYERCSPRHSWNSNRIVTNIFLFQLQRHSDHHAYPTRSYQALRHFDESPQLPYGYASMIVWAYVPFLWRRLMDHRVLAHYS…	QXI25739.1	MQKVLLTVRVVTALLGISLVAPAFAAARIEPANAEFTAKGPISFTKSIISADCTIQVSGRISADGSYVSVEKVGFDGGLKCGQVEATHLPWKLIAKDETSGAMSGIQVTVHAPLVGGDCGPTTAEGSWNNSTGKLQAANVALDGGCTIKTVSIQMPPTFRVVP*	QXI25738.1
Pseudomonas veronii	1	MNQTLATPQVWADGKRHLWWLGILPLATPLLAGTLAITSGVQQLWWVGVLVIFGLIPLIDGLLGEDVSNPPESAVNHLESQRYYRWIIYTGVLFVIASVVITGWLAAGGIDWIINGGLLQATAALEPSSWLAKTAAYLTSRTQLHGQVSAFTYLGMAMSTGAATGIAINTAHELGHKPKPLEVFLAKVTLAPTFYGHFYTEHNRGHHVRVATPEDPASSRLGESFWAFLPRSVWFSARSAWNLERERLRKLGLPAWHWKNAVLSAWLYSVVLWGAMIAWLGAAVIPFLIIQGIYGFSLLEVVNYVEHYGLKRQKLPNGRYERCSPRHSWNSNRIVTNIFLFQLQRHSDHHANPTRSYQSLRHFDESPQLPYGYASMIVWAYVPYLWRRRMDHRVLRHYA…	WP_046383671.1	MQTPAKFTAHILLAALGLIVYQQAQAARIEPAGSAFTAQGPISFSKGKLISADCTIKVAGKVAADGSSVNVDKVEFDGGLKCSRVEAINLPWILVAKDTQSGSMSKISVDVHAFGLGGKCGPSTADGTWDNATGKLEAVNVPIGEDCKIKTVSIKMPANFKVVE*	WP_017846505.1
Pseudomonas veronii strain G2	1	MNQTLATPQVWADGKRHLWWLGILPLATPLLSGTLAITSGVQQLWWVGVWVIFGLIPLIDGLLGEDVSNPPESAVNHLESQRYYRWIIYTGVLFVIASVVITGWLAAGGIDWIINGGLLQATAALEPSSWLAKTAAYLTSRTQLHGQVSAFTYLGMAMSTGAATGIAINTAHELGHKPKPLEVFLAKVTLAPTFYGHFYTEHNRGHHVRVATPEDPASSRLGESFWAFLPRSVWFSARSAWNLERERLRKLGLPAWHWKNAVLSAWLYSVVLWGAMIAWLGAAVIPFLIIQGIYGFSLLEVVNYVEHYGLKRQKLPNGRYERCSPRHSWNSNRIVTNIFLFQLQRHSDHHANPTRSYQSLRHFDESPQLPYGYASMIVWAYVPYLWRRRMDHRVLRHYA…	UHH27533.1	MQTPAKFTAHILLAALGLIVYQQAQAARIEPAGSAFTAQGPISFSKGKLISADCTIKVAGKVAADGSSVNVDKVEFDGGLKCSRVEAINLPWILVAKDTQSGSMSKISVDVHAFGLGGKCGPSTADGTWDNATGKLEAVNVPIGEDCKIKTVSIKMPANFKVVE*	UHH27532.1
Pseudomonas veronii strain Pvy	1	MNQTLATPQVWADGKRHLWWLGILPLATPLLSGTLAITSGVQQLWWVGVLVIFGLIPLIDGLLGEDVSNPPESAVNHLESQRYYRWIIYTGVLFVIASVVITGWLAAGGIDWIINGGLLQATAALEPSSWLAKTAAYFTSRTQLHGQVSAFTYLGMAMSTGAATGIAINTAHELGHKPKPLEVFLAKVTLAPTFYGHFYTEHNRGHHVRVATPEDPASSRLGESFWAFLPRSVWFSARSAWNLERERLRKLGLPAWHWKNAVLSAWLYSVVLWGAMIAWLGAAVIPFLIIQGIYGFSLLEVVNYVEHYGLKRQKLPNGRYERCSPRHSWNSNRIVTNIFLFQLQRHSDHHANPTRSYQSLRHFDESPQLPYGYASMIVWAYVPYLWRRRMDHRVLRHYA…	QCG67221.1	MQTPAKFTAHILLAALGLIVYQQAQAARIEPAGSAFTAQGPISFSKGKLISADCTIKVAGKVAADGSSVNVDKVEFDGGLKCSRVEAINLPWILVAKDTQSGSMSKISVDVHAFGLGGKCGPSTADGTWDNATGKLEAANVPIGEDCKIKTVSIKMPANFKVVE*	QGH44312.1
Pseudomonas veronii strain R02	1	MNQTLATPQVWADGKRHLWWLGILPLATPLLAGTLAITSGVQQLWWVGVLVIFGLIPLIDGLLGEDVSNPPESAVNHLESQRYYRWIIYTGVLFVIASVVITGWLAAGGIDWIINGGLLQATAALEPSSWLAKTAAYLTSRTQLHGQVSAFTYLGMAMSTGAATGIAINTAHELGHKPKPLEVFLAKVTLAPTFYGHFYTEHNRGHHVRVATPEDPASSRLGESFWAFLPRSVWFSARSAWNLERERLRKLGLPAWHWKNAVLSAWLYSVVLWGAMIAWLGAAVIPFLIIQGIYGFSLLEVVNYVEHYGLKRQKLPNGRYERCSPRHSWNSNRIVTNIFLFQLQRHSDHHANPTRSYQSLRHFDESPQLPYGYASMIVWAYVPYLWRRRMDHRVLRHYA…	AQY66764.1	MQTPAKFTAHILLAALGLIVYQQAQAARIEPAGSAFTAQGPISFSKGKLISADCTIKVAGKVAADGSSVNVDKVEFDGGLKCSRVEAINLPWILVAKDTQSGSMSKISVDVHAFGLGGKCGPSTADGTWDNATGKLEAVNVPIGEDCKIKTVSIKMPANFKVVE*	AQY66763.1
Pseudomonas veronii strain T1	1	MNQTLATPQVWADGKRHLWWLGILPLATPLLAGTLAITSGVQQLWWVGVLVIFGLIPLIDGLLGEDVSNPPESAVNHLESQRYYRWIIYTGVLFVIASVVITGWLAAGGIDWIINGGLLQATAALEPSSWLAKTAAYFTSRTQLHGQVSAFTYLGMAMSTGASTGIAINTAHELGHKPKPLEVFLAKVTLAPTFYGHFYTEHNRGHHVRVATPEDPASSRLGESFWAFLPRSVWFSARSAWNLERERLRKLGLPAWHWKNAVLSAWLYSVVLWGAMIAWLGAAVIPFLIIQGIYGFSLLEVVNYVEHYGLKRQKLPNGRYERCSPRHSWNSNRIVTNIFLFQLQRHSDHHANPTRSYQSLRHFDESPQLPYGYASMIVWAYVPYLWRRRMDHRVLRHYA…	WRU60011.1	MQTPAKFTAHILLAALGLIVYQQAQAARIEPAGSAFTAQGPISFSKGKLISADCTIKVAGKVAADGSSVNVDKVEFDGGLKCSRVEAINLPWILVAKDTQSGSMSKISVDVHAFGLGGKCGPSTADGTWDNATGKLEAVNVPIGEDCKIKTVSIKMPANFKVVE*	WRU60010.1
Pseudomonas yamanorum	1	MNQTLAAPNVWTDGKRHLWWLGIMPLATPLLSGALAISTGVQQLWWVGVLVIFGLIPLIDGLLGEDVSNPPESAVSNLESQSYYRWIVYTGVLFVISSVVITGWLAAGGIDWIIGGGLLHATATLDPSSWLAKTAAFITARTQLHGEISWFTYLGMAMSTGAATGIAINTAHELGHKPRLLEVILAKITLAPTFYGHFYTEHNRGHHVRVATPEDPASSRLGESFWAFLPRSVWFSARSAWNLERERLRKLGLPAWHWKNGVLSAWMYSVVLWGAMIAWLGAAVIPFLIIQGIYGFSLLEVVNYVEHYGLKRQKLPNGRYERCSPRHSWNSNRIVTNIFLFQLQRHSDHHANPTRSYQSLRHFDESPQLPYGYASMIVWAYVPYLWRRRMDHRVLNHYA…	WP_063029341.1	MQNPAKFTTHIVLAALGLIVYHQAQAARIEPAGSAFTAQGPISFSKGALISADCTIKVAGKVAADGSSVNVDKVEFDGGLKCSRVEAVNLPWVLVAKDTKSGSMSKIAVDVHAFGLGGKCGPSTADGTWDNATGKLEAANVPIGEDCTIKTVSIKMPPTFKVVE*	WP_063029343.1
Pseudosulfitobacter pseudonitzschiae	1	MTSSSYIPAAEMAKLTRAAPYALSVLLIPLAWACAVTGGWTVILLPVFTWYLFVALDFAVGLDPDNADPDTDDDDLFWYRAITIAWAPLQFINLFALIWYVAPADHLGVLEKLVLFFGVGAVTGTVGINYAHELMHQRSKLERWCADVLLAMVLYSHFRSEHMLVHHRYVGTPRDTVTARMGETFYRFYPRVLKESLISAWNAEKDMLARKDLPWSDMSNPFFRYWYLQGTFLVLAFALGGWAGLGLFLLQAGVAIWQLELVNYIEHYGLTRKHLGDGKYEHVHPRHSWNATHRASNWLLINLQRHSDHHYKPDRRFPVLQNHTEADAPQLPYGYPVMTMAAMLPRVWKRIMHPRVRAWRDMYYPEITDWTAYNKATNPRPR*	WP_037923090.1
Psychrobacter sanguinis	1	MTHNLNPPQQNLINHVAQQSEWQDPKRKLWLLSPLAPVIGWAMYLGVKDQQGFDAKNTAIAWSGSIFTYGFIPLTDYLMGLDKSNLSEHAYQVLEHDGYYQKIAHAFIPLNYIALFIAAHQFTHRKLPWYNKLGVAITTGIGSGIAINTAHELGHKSDKLNRTLARISLAPSAYGHFAIEHNFGHHRWVATPQDPASSRYNESFWQFLPRTVIGGLRSAINIEKRRLERKNKSFWSRDNELLQGWVITAVLYGTLCKLYGKKVIPFIVIQAAYGFSLLESVNYLEHYGLLRQKDSKGNFVRTEPAHSWNSNNIVTNLFLYQLQRHSDHHAHPSRVYQALRHFDESPQLPSGYASMIIPAYIPPLWFAIMNKRVVEHYQGDMSKINLHDKPLSPHMQQAT…	WP_201529136.1
Ralstonia insidiosa	1	MATPGTVASMEWTDSKRYLWMLGALTITLPMIAAALALSTGWHPLWWAGPVIVFTIIPLLDYLIGDDRDNPPEDVVPELEKQRYYRRIVYLATTVLYVSFAVAMWVLHTYELTWYDYIAFAFSLGVVTGISINTAHELGHKTNGFERWLAKITLAPVAYGHFFVEHNRGHHVRVATPADPASARFGESFWEFLPRTVVGSVKSAWALEKQRLERNGHSVWSWRNDVLNAWAMTVVLWAVCIAFVGIKAVPFLLIQAVYGASLLEVVNYLEHYGLCRKQLPSGRYERCTPQHSWNSNHVVTNLFLYQLQRHADHHANPTRSFQALRHFEHSPQLPAGYAAMVLLAYVPPLWFRVMNPRVIAHYQGDMSQANIKPSIREQVVAQYPARA*	WP_064806678.1	MNTAMPASLREPAPISLRSSDGFGWQGFAATLLGIRPGTYRVPAMEAHRINVHIGAPVRANCVCDGRRYSRIQAHGDADVIPAGLPGMWTDDADCRILRIAISDAFVRSIGEQVGAPAAQIAPHLQWRDARVHHLAAALGAELEAEDTSDALYAESLCTALVVRLLNSSREVAAAAANSARTLAPRIAARVIDYIEAHLHQRLTLAELAALTGLSTPHFKVLFRATLGVPVHRYVVQRRVERAKVLLLEGRRSASQIALEVGFAHQSHLTQWMQRLLGVTPREVIRAGRAAASADTLAA*	WP_064806681.1	AraC
Ralstonia mannitolilytica	1	MATPGMAASLEWTDGKRYLWMLGALTITLPIVAAVSALATGWHPLWWAGPFIVFTIIPLLDFLIGDDPDNPPEDVVPALEQQRYYRRIVYLATTVLYVSFAVAMWVLRTYELTWYDYIAFAFSVGVVTGISINTAHELGHKTDRFERWLAKITLAPVAYGHFYVEHNRGHHVRVATPADPASARYGESFWEFLPRTVVGSVKSAWALEKRRLEQHGHSVWSWRNDVLNAWAMTALLWGVCIAFVGVKVVPFLIIQAIYGASLLEVVNYLEHYGLCRQQLPSGRYERCTPQHSWNSNHVVTNLFLYQLQRHADHHANPTRSFQALRHFEHSPQLPAGYAAMILIAYVPPLWFRVMNPRVVAHYNGNMSLANIKPSIRDKVLAQYPARA*	WP_045219728.1
Ralstonia pickettii	1	MATPGMVASVEWTDGKRYLWMLGALTITLPIVAAVSALATGWHPLWWAGPFIVFTIIPLLDFLIGDDPDNPPEDVVPTLEKQRYYRRIVYLATTVLYVSFAVSMWVLRTNDLVWYDYIAFAFSVGVVTGISINTAHELGHKTDGFERWLAKITLAPVAYGHFFVEHNRGHHVRVATPADPASARYGESFWEFLPRTVVGSVKSAWALEKRRLEQQGHSVWSWRNDVLNAWAMTVVLWGVCIAFVGLKAVPFLIIQAVYGASLLEVVNYLEHYGLCRQQLPSGRYERCTPQHSWNSNHVVTNLFLYQLQRHADHHANPTRSFQALRHFEHSPQLPAGYAAMILIAYVPPLWFRVMNPRVVAHYNGNMSLANIKPSIRDKVLAQYPARA*	WP_009240520.1	MNAITPLALLEPAPVSLRSSDGLGWNDFAATLLGIRAGAYRVPAMAQHRVNVHVGPPVRMNCVCDGRRYSRIQAHGDADVIPAGVPGMWTDDADCRILRIAISDRFVRSIAEQIGVRADITPRLQWRDARVRHLAAALGAELQAEDTSDALYAEGLCTALVVRLLSSSRDGAAGVADRAGTLAPRVATRVIDYIEAHLHARLTLAELAAQAGLSVPHFNVLFRATLGVPAHRYVVQRRVARAKALLLEGRRSASQIALDVGFAHQSHMTQWMQRLLGVTPRDVIRAGKALAATADTPAG*	WP_009240521.1	AraC
Rhodobacter capsulatus SB 1003	1	MTEKPAELSFAKFMVALRSLRKIGRETPDVDTFALFAFAPVPLIFLGALFGGIFSWLAIAWITVGIFVLDRRAPKPAPDAPEGAAFPKADKLSSALAITHFVLLPIVVASLAGFAGISTMGTLGLMIAAALWFGQVSNANAHELIHRADRKLFNLGKWVYISLLYGHHVSAHRLVHHVSVATPADPATATLGESYWNYASRTWSESFKAGYAKEKAIIEARIKANPGKPTIRERINRINPYATYVLGGLWFVIGAGLLFGSAGFASFLFLCALTQAQLMLSDYVQHYGLVRKETAPGDYEPVSAAHSWDAIETGSALMMLNAPRHSDHHAHPARPYPALQLGDLKEPGRPILPYSLPVMAMLALVPSQFAKLMDHRVLAVRKGESVYSEPKPKQAPAPA…	WP_013068099.1
Rhodococcus aetherivorans	1	MTTSDIGRYAQAPVEQWRDRKRYLWLMGLIPPTAIFLATALIWGFNQLGWTAVSPMWWWIGPLLVYVLLPILDRFFGPDGQNPPDEVMEMLENDKYYRYCTYAYIPFQLASLVFACYLWSTGNLSWLGIDGGLGLISKIGLAFSVGVMGGVGINTAHELGHKKDDLERWLSKITLAQTFYGHFYIEHNRGHHVRVSTPEDPASARFGESFWTFLPRSVWGSLKSSWELEKTRLQRLGKSPWTLRNDVLNAWAMSVVLFGVLVAVFGPVIIPFLILQAVYGFSLLETVNYLEHYGLLRQKTATGRYERCTPAHSWNSDHIVTNIFLYHLQRHSDHHANPTRRYQTLRSMDGAPNLPSGYASMIGLAYIPPLWRKVMDHRVVEHYDGDITRANIQPSKRGK…	WP_006940284.1	MVVDRIREDAVDELFHALADATRRDILHRCARTAASVSRLAEAYPMSFAAVQKHVAVLERAGLVRKERRGREQLVHTDPDAIDTARRVLDQLEGAWRERVDRMSALLTEEPDPARNDPRKGRQR*	WP_029546042.1
Rhodococcus erythropolis R138	3	MTATSDARHTESKAVQNTDSPSGENPRWRDRKRYLWPLGLLIPLSPFISWFLVDNLRLGLFWATGAWLLVIVIPIIDMLAGEDGESPPDDAIPRLQKDRYYRWCTYAFLPLQYAGLVFACWCWINAPMGIAEKIAMSFTVGVVAGVGINAAHELGHKSEKSEQWLAKVALAQSLYGHFYVEHNFGHHVRVATPQDPASSRFGESFWRFLPRSVFGGLRSAWRIESARLQRKGKRTWSFENNILNAWAMSVVLFATLIGIFGWEVAPWLLLQAVAGFTFLEAANYLEHYGLLRGKRADGSYVRCSPADSWNSDHVVSNLFLYQLQRHSDHHANPKLRYQSLRSAAEAPQLPAGYAVMIVIAWIPPLWRRVMDQRLLDYYDGDTERINVG*	WP_029256457.1	MSEQIDYPLSSPLDELSEWQRVVRPLRVSADGYLRLATNRLSVDSDYTWEMHRHSDHELLWAIDGVLEVRTPETVYTVPSGVSLWIPSYVPHEVTARSGTELSCTWLVASDVTGLDRVVALSTPPLLEQVLDHLTRDDLTDAARRRAEAFAIDLVEPVPRLIFDVPLPTTPWLRQIADQLVASPADTRSVEEWATDAKVSTRTLTRRFPAETGLTFSEWRMRLRAHHAMQLLALGRSISFVSRRTGFRSESAFGAAFRRTMGVTPGEFASLIDHPRAPMTDWLQD*	WP_021331765.1	AraC
Rhodococcus erythropolis R138	3	MSTHVNSQSGQTLPPEQWRDKKRYLWLLGLVPPTAVFIAVGLVALFNSLGWNAVSPVWWWIGPLLVYILLPILDIFFGPDGENPPDEVMERLENDKYYRYCTYIYIPFQLASLVLACYLWSATDLSWLGIDGGLGLISKIGLAISIGCVAGIGINTAHELGHKKDDLERWLSKITLAQSFYGHFYIEHNRGHHVRVATPEDPASSRFGESFWTFLPRSVWGSLRSSWSLEKARLDRLGKKPWTIRNDVLHSWLMSVVLFGVLVAVFGLSVLPFLVLQAVFGFCLLETVNYLEHYGLKRRRLDSGRYERAAPEHSWNSDHICTNIFLYHLQRHSDHHANPTRRYQTLRSMDGAPNLPSGYASMIMLAYVPPLWRKVMDPKVLAHYGGDITRVNVQPSKRD…	WP_020907102.1	MTSTPTRLPQKEASRLLLRTSVLDSMRELLTERDWSEVTLTVLAKHAGVSRQTLYNEFGSRQGLAEAYALRLADGFVDAVDEAMVANDGRAVEALTAGFGSFFASSATDPLVISLLTGEAKPDLLRLITTDSAVIIERASSRLAESFQRGWIQASPADAGILARAIARLGLSYISMPPESEVSVAEDLGTLLGPFIDVAREGRAVEGRAGEGV*	WP_021332563.1	TetR
Rhodococcus erythropolis R138	3	MAALVYTEPDGRPATWRDRKRYLWLLALIPSSATFIAVGLVTATGWNVFWWTGPLIAFALIPVIDILAGEDGKNPPDEVIDELENDRFYRWCTYAYLPLQYTAFFLSCYIWARWDLSVLSNIGLAVTIGVTAGIGINTAHELGHKKESVERWLSKIVLAQSAYGHFYLEHNRGHHVRVSTPEDPATSRFGETLYGFWPRSVGGGLKSAWHLEKTRFERLGTTHWSIKNDVLNAWLMSVVLFGVALAVFGIGIAPYLVIQAFIGFSLLEAINYLEHYGLLRQKTASGRYERCTPAHSWNSDRICTNVFLYHLQRHSDHHANPTRRYQALRSMEEAPQLPSGYASMIMLATVPPLWRKVMDHRVLEHYRGDITQVNIAPKKRAKILAAYGVNA*	WP_029254461.1	MSTARARVPYHEAARQLLRASALDATRELLTEKSWNDITMAHIAEAAGMSRQTLYKEFTSRQGLASGYLIRFVDEFLEEVEREVTLHHSDPRGAVSAAFRAFFDAGARDPMVVSIVGPRPQHDLLSLVTTDGTPLLEHASARLAEIFMTSWANVDRIHAEMFGSTIVRLAISHVTLSFGTPDQIAENLGEMFGPFLDQVIGSGTVEPN*	WP_007734097.1	TetR
Rhodococcus fascians D188	1	MTASNVDDQAQAPVDEWHDRKRYLWLMGLIPPTAVFLATGLVWAFNQLGWNAVAPVWWWIGALLVYGLLPILDRFFGPDGDNPPDEVMKALEEDKYYRYCTYAYIPFQLASLVFACYLWSADNLSWLGIDGGLGLLSKIGLAISIGVMGGVGINTAHELGHKKDDLERWLSKITLAQTFYGHFYIEHNRGHHVRVATPEDPASSKFGESFWAFLPRSVWGSLRSSWELEKTRMERLGKSTWSIHNDVLNAWLMSVVLYTVLAVVFGPIVLPFLVVQAIYGFSLLETVNYLEHYGLQRQKKDNGRYERCTPEHSWNSDHIVTNIFLYHLQRHSDHHANPTRRYQTLRSMDGAPNLPSGYASMISLAYFPPVWRKVMDHRVLDHYDGDITRVNIQPSKREK…	WP_032381527.1	MPAAEQTSTPGRYREAASTLARDVALDALRELLHERNWRNVTMSHIAKAAGLSRQSLYNEFGSRRGVAQGYAIRLTDAFVAMCETALYQHENDASAALRQGFSSFFELSGLDPLVRSLHSGDAPEDLLRLITTDSEVLIDRAGERLAETFQRGWVGASPRQADVISKSIVRLALSYIPEPPDDVVSAADDLALLLTPFIDSIARRN*	WP_032381525.1	TetR
Rhodococcus kroppenstedtii	3	MTEVHQRSVSPKTGEWRDLNRYYWPWALIAPMLPAIAVGLVYGLQWWAPDVSQIAWWSGPIFLYVIVPIADRLVVPFDENPPEDLVEALEADFWYRGCVYAYIPMQFFGVIFSSYLLTADSLTWLGLEDGLPLVSKIGLALTVGLVGGIGINTAHELGHKRVDYERWLSRIVLSQTFYGHFYVEHNRGHHVRVATPEDPASSRLGETLWRFYPRSIVGGFRSSWTLEKERLAREGKRTFSWSNQNLTAWLMSAVLWAALCAIFGPDLLPFLVLQAVYGISLLESVNYLEHYGLLRRTKENGRYERCTPEHSWNSDYAVSDIFLYHLQRHSDHHANPTRRYQVLRSMPESPQLPAGYAPLILVAYFPPLWRALMDRRVVAHYDGDVTRASIQPGKREKYL…	WP_068362538.1
Rhodococcus kroppenstedtii	3	MNRTDPNRLLWPCALLVPLSPFIGAALVATVGPGLFWATGMLLVVVVLPLVDVVAGTDDRNPPDSMMRELERDRWYRWCTYLYLPLQYGAVVFACWAWTHAAMGTPERIGLALSVGVVSGIGINAAHELGHKRTSHERAFALIALGPSFYGHFYIEHNHGHHLHVATPQDAASSRFGESFWAFLPRSIVGGARGAWDYEAARLRRRGHGPMHRGNRVLVSLVPSVVLVVVVVALFGPAVLPWLALQAALAVVFLESANYLEHYGLLRERRPDGTWVKVAPRHSWNSNHRFSNVFLYHLQRHSDHHANPLRRYQTLRSMPDAPQLPAGYAAMVLLAWVPPLWRRIMDPRLLDHYDGRIELVNTGPR*	WP_244516421.1
Rhodococcus kroppenstedtii	3	MSDGWGTGEERGTVTRGWRDPKRYLWPLGILAPASALLPSQLVLHTGWPIFWWSGVLIFFVAIPLLDVTVGADGSNPPDDEVRDLQHDRFYRWCTFLFLPVQYAGLIVACWLVAFGTLSTVDRLGYAVSVGLVGGIGINAAHELGHRVERAERRLAKIALAQCGYGHFVVEHNRGHHVRVATPEDPASARLGESLYRFFPRTILGGVRSAWALERDRLRRRGRRVFSVHNDVLTAWGLSVALVALLTLVFGPVVLPFLLVQAVTGILLLESVNYIEHYGLLRERTATGRYERCSPRHSWNSDHLVTNIFLYHLQRHSDHHANPGRRFQTLRSFDESPQLPAGYATMVLLAAVPPMWRRVMDPKVVRHYDGDVNRANLAPGAADRLRARFPVRSTADTGV…	WP_244516398.1
Rhodococcus opacus PD630	1	MTTSNIGRMTGEAPPEAWRDRKRYLWLMGLIPPTALFLAAGLVWAFNQLGWSAAAPVWWWIGALLLFGLLPLLDRFFGPDGQNPPEEVMEQLENDRYYRYCTYVFIPFQLASLVFACYLWSADNLSWLGIDGGLGLASKIGVAFSVAVMGGIGINTAHEMGHKKTELERWLAKITLAQTFYGHFYIEHNRGHHVRVATPEDPASSRFGESFWTFLPRSVWGSLTSSWELEKTRMQRLGKSTWSIHNDVLNAWLMSVVLFGALIAIFGPVVIPFLIIQAVYGFSLLETVNYLEHYGLMRQKTASGRYERCAPAHSWNSDHIVTNIFLYHLQRHSDHHANPTRRYQTLRSMDGAPNLPSGYASMITLAYFPPLWRKVMDHRVLDHYDGDITRVNIQPGKRE…	WP_005251086.1
Rhodococcus pyridinivorans SB3094	1	MSTASADSVDRPDLQWRDRKRHLWLLGLVPPTALFVAAALVWGGNELGLQSVTPVLWWIGPLLVYVLVPLLDLFVGPDGENPPDELFEQLENDRFYRYCTYLYLPFQFASLVFACYLWSAGDLSWLGIDGGLGVMSKIGLAISVGVVAGIGINTAHELGHKKIEFERRLSKWALAPSFYGHFYIEHNRGHHVRVATPEDPASARFGESFWRFLPRSVVGSLRSAWRLERARLERLDKPVWSVHNDVLNAWAISVALYAVLLGVFGLSIAPYLVIQAVFGFSLLEAVNYLEHYGLLRQKTAKGRYERCSPAHSWNSDHLVTNIFLYHLQRHSDHHANPTRRYQTLRSMEISPQLPAGYATMITLAYIPPLWRKVMDHRVLDHYDGDITRVNIEPRRREKI…	WP_024101506.1	MPNARVPFHEASRVLLRSTILDAMRELLHERDWSAVTMSDVARAAGISRQTLYKEFSSRQGLAQGYALRLVDEFVDAVADSVYAHVGDARAALVDGFTFFFEASAADPLVKSLLSGEAKPDLLRLITTDAAPILERGAGRLTETFHHSWIAASESDAGILARAVVRVALSFVSMPPASGRDVAADLADLLVPFVERAAIRG*	WP_041803410.1	TetR
Rhodococcus qingshengii	2	MTATSDARRTESNAVQNTDSPSGENPRWRDRKRYLWPLGLLIPLSPFLSWILVDNLRLGLFWATGAWLLVIVIPIIDMLAGEDGESPPDDAIPRLQKDRYYRWCTYAFLPLQYAGLVFACWCWINAPMGIAEKIAMSFTVGVVAGVGINAAHELGHKSEKIEQWLAKVALAQSLYGHFYVEHNFGHHVRVATPQDPASSRFGESFWRFLPRSVFGGLRSAWRIESARLQRKGKRTWSFENNILNAWAMSVVLFATLIGIFGWEVAPWLLLQAVAGFTFLEAANYLEHYGLLRGKRADGSYVRCSPADSWNSDHVVSNLFLYQLQRHSDHHANPKLRYQSLRSAAEAPQLPAGYAVMIVIAWIPPLWRRVMDQRLLDYYDGDTERINVG*	WP_007730881.1	MSEQIDYPLSSPLDELSEWQRVVRPLRVSADGYLRLATNRLAVDSDYTWEMHRHSDHELLWAIDGVLEVRTPETVYTVPSGVSLWIPSYVPHEVTARSGTELSCTWLVASDVTGLDRVVALSTPPLLEQVLDHLTRDDLTDAARRRAEAFAIDLVEPVPRLIFDVPLPTTPWLRQIADQLVASPADTRSVEEWATDAKVSTRTLTRRFPAETGLTFSEWRMRLRAHHAMQLLALGRSISFVARKTGFRSESAFGAAFRRTMGVTPGEFASLIDHPRAPMTDWLQD*	WP_030536017.1	AraC
Rhodococcus qingshengii	2	MSTHVDSQSGQTLPPEQWRDKKRYLWLLGLVPPTAVFIAVGLVALFNSLGWNAVSPVWWWIGPLLVYILLPILDVFFGPDGENPPDEVMERLENDKYYRYCTYIYIPFQLVSLVLACYLWSATDLSWLGIDGGLGLISKIGLAISIGCVAGIGINTAHELGHKKDDLERWLSKITLAQSFYGHFYIEHNRGHHVRVATPEDPASSRFGESFWTFLPRSVWGSLRSSWSLEKARLDRLGKKPWTIRNDVLHSWLMSVVLFGVLVAVFGLSVLPFLVLQAVFGFCLLETVNYLEHYGLKRRRLDSGRYERAAPEHSWNSDHICTNIFLYHLQRHSDHHANPTRRYQTLRSMDGAPNLPSGYASMIILAYVPPLWRKVMDPKVLAHYGGDITRVNVQPSKRD…	WP_054781789.1	MTSTPTRLPQKEASRLLLRTSVLDSMRELLTERDWSEVTLTVLAKHAGVSRQTLYNEFGSRQGLAEAYALRLADGFVDAVDEAMVANDGRAVEALTAGFGSFFASSATDPLVISLLTGEAKPDLLRLITTDSAVIIERASSRLAESFQRGWIQASPADAGILARAIARLGLSYISMPPESEASVAEDLGILLGPFIDVAREGRAVEGRAGEGV*	WP_003941024.1	TetR
Rhodococcus rhodochrous	1	MSTASADSVDRPDLQWRDRKRHLWLLGLVPPTALFVATALVWGGNELGLQSVTPILWWIGPLLIYVLVPLLDLFVGPDGENPPDELFEQLENDRFYRYCTYLYLPFQFASLVFACYLWSAGDLSWLGIDGGLGVMSKIGLAISVGVVAGIGINTAHELGHKKVEFERRLSKWALAPSFYGHFYIEHNRGHHVRVATPEDPASARFGESFWRFLPRSVVGSLRSAWRLERARLERLDKPVWSVHNDVLNAWAISVVLYAVLLGVFGLSIAPYLVIQAVFGFSLLEVVNYLEHYGLLRQKTAKGRYERCSPAHSWNSDHLVTNIFLYHLQRHSDHHANPTRRYQTLRSMEISPQLPAGYATMITLAYIPPLWRKVMDHRVLDHYDGDITRVNIEPRRREKI…	WP_112320082.1	MSNARVPFHEASRVLLRSTILDAMRELLHERDWSVVTMSDVARSAGISRQTLYKEFSSRQGLAQGYALRLVDEFVDAVADSVYAHVGDARTALVDGFTFFFEASAADPLVQSLLSGEAKPDLLRLITTDAAPILERGAGRLTETFHHSWIAASESDAGILARAVVRVALSFVSMPPASGRDVAADLADLLVPFVERAAVRG*	WP_277369960.1	TetR
Rhodococcus ruber	2	MVGDGAAVAQWRDRKRYLWLCGLAVPLSPFVAWVLVEYLRLGLFWAFGALLIAVIVPLVDRFTGVDKANPPEELVRELEEDRYYRWCTYLYLPLQYAGLVFACWVWTVAPMGWPERFAMAATVGVVGGVGINAAHELGHKRTDLERRLAKIALAQSGYGHFFVEHNHGHHLRVATPEDAATARFGETYWKFLPRSVFGGVRSGWRYERDRLARRGLPWWSPRNNVLNAWALTVVLYAGLIAVFGWSVAPWLIVQAVLAVMFLEAANYLEHYGLLREQRPDGSYVRVAPRHSWNSDHSCSNLFLYHLQRHSDHHANPLRRYQTLRTMEEAPQLPAGYAVMILLSFVPPLWRKVMDPRLLDHYDGDVSRVNLDPARREELIARHS*	WP_010593273.1
Rhodococcus ruber	2	MTTSDIGRHAHTPVEQWRDRKRHLWLMGLIPPTAIFLATALVWGFNQLGWTAVSSVWWWIGPLLVYVLLPILDRFFGPDGQNPPDEVMEMLENDKYYRYCTYAYIPFQLASLVFACYLWSATDLSWLGIDGGLGLVSKIGLAFSVGVMGGVGINTAHELGHKKDDLERWLSKITLAQTGYGHFYIEHNRGHHVRVSTPEDPASARFGESFWAFLPRSVWGSLKSSWELEKTRLQRLGKSPWTLRNDVLNAWAMSVVLFGVLVAVFGPVIVPFLILQAVYGFSLLETVNYLEHYGLLRQKTASGRYERCTPAHSWNSDHIVTNIFLYHLQRHSDHHANPTRRYQTLRSMDGAPNLPSGYASMIGLAYIPPLWRKVMDHRVVEHYDGDLTRANIQPRKRDK…	WP_203011131.1
Ruegeria arenilitoris	1	MISTDTLSRWQSALPFWVSFILIPILWFTAFAGGWWVLLVPLSTWWLFAALDGLTGLNLENADPETPEDALRWYVLLTKAWVPVQFYTLYGLIWYATRAEHLSSLEKIGLFFGMGVISGTIGINYSHELMHQKGRLERWLGDILLAMVLYSHFRSEHLLVHHRYVGTPRDPVTARYNEGFHRFYPRVLRQCLVSAFQAEKAKLARKGLNWKDRANPFWRYWALQGLMLALALLLGGWAGLGLFLVQAGTAIWQLELVNYVEHYGLTRKYLGDGKYEHVRPRHSWNAAHKASNWLLINLQRHSDHHYKPNRRFPLLQNHPPEAAPQLPYGYPVMTIAAMVPPLWRRVMNPRVRAWRRQYYPEITDWKPYNKAMLPMPRS*	WP_170364882.1
Ruegeria atlantica	1	MIASDSLSRWQAALPFWVSFLLIPVIWLTAVAGGWWVLLVPLSTWWAFAVLDRLTGLNLENADPATPDGGLKWYILLTKAWAPVQFLTLFGLLWYATHTDHLSVFSKIGLFFGMGVISGTIGINYSHELMHQKGRSERWLGDILLAMVLYSHFRSEHLLVHHRYVGTPRDPVTARYNEGFHRFYPRVLWQCLASAFHAERDKLARKQRPWTDPANPFWRYWALQAGMLILAFVVGGWSGVALFLVQAGVAIWQLELVNYVEHYGLTRKHLGDGKYEHVQPRHSWNASQKASNWLLINLQRHSDHHYKPNRRFPLLQHHSEDAAPQLPYGYPVMTVAAMVPPLWRRVMNPRVRAWRRQYYPEVTDWKPYNRSLNPLPRS*	WP_058279729.1
Serratia plymuthica AS9	1	MLSYLRFALVPLVFLPLTAAANLLGGGWILAAMLCVSLSYLIFDNVTPVDTADHHYRFTALLALIPYLQLPAALLALFTLIWQAAPGDVLGFGAGISAATGWDVPALHGMRMPELLLAAVSTGYTLSTNTVVAHELIHKTQSWLAMIVGRWLLALVADAQFSISHVYSHHPNVATYADGATARRGEHVYRFFIRSSLSQYRESWQVEQQRLKGQGKRSITLGNRVIRSVIMSLTILAACYAAAGGRGLLACLAAMLVSKFLFETVNYIQHYGLIRVPNTRVEPRHSWDCNNQASSAGLLNLTRHSDHHTNPRREFWRLQAHSYAVGIDHGYVAHILYALVPPLWFKRMEAKLAYWDRHVATEAERALIRQLDKRQAAQEASAQV*	WP_013811847.1
Shewanella vesiculosa	1	MFKYLKFMSLHLMALIAIASITLGESYISMGFAIWVAVYLGGDMIFGDDVQAPSYRFTALLTWQLWLALPLTVMLVFVCCWQFASQDIGQYGAWVSSLSGYDVLLARENTSVVQYGVMVIYLGLVVGVMATITGHELTHRTWQPVSLLIGRWLLAFSFDANFAIEHVYGHHKYVSTLDDPATAPRGRNVYAHIVISTIKGNISAWHIERQRLLRKQLAVWSWHNKALRGYAMSLVIMLWVFWLAGWQGLSFFVLMGLWAKATLEIVNYMEHYGLVRAVNSPVQAHHSWNTNKRVSSWAMFNLTRHSHHHAQGQLPYHQLLPYPQAPQMIGGYLSTFVITLIPPLWHRLMLPKLQHWDGHFATPIEYQLAQQANANSGIAAYQACA*	WP_220487571.1	MQPLPIFYLNQVYQQLRQWDCNVNIWLAHNGMTLEQLQDPHYQVSFDDYQRLIASAIHLSARPDLGLHVGNRIGINTHGMMGFAMLNSSTLKQAIETLKQFINTRTPLVKISIHETTKALVVTLEAVQPLGIIQQPYMDALLVTLTKLLQQLTPQSSPLCQVNISFAAPSYWQQYAELFKAPVHFNQAKTQLMLTLASMTQPLDMADPSSFMQAKQWCINELKQLNRQQSLSDKLYQYLLQSPVPLPSLSDTAAHFHMTPRTVHRHLAQQQSSYKSIVASVNHQIAKHYLSQSQGSIKQLSYQLGYVDVANFRRAFKRWQGTTPSEYRQQQKAHPAI*	WP_273059332.1	AraC
Shimia thalassica	2	MLWFSIATLLPVAFLTLAGLFGGIFCAVAVLYQTVFVYVMDRLVHGAAARRGQDGEFPVGQGLAVFLGLAHLALIWIAVYAIGGPSGLSWLERIACFIAFGLFFGQVSNANAHELIHKQARFPRRLGILVYVSLLFGHHASAHPKVHHIWVASDRDPNSPALNESFYHFWPRAWIGSFRAGLEAENRMRANAHSPTSVLSHPYLAYVSGAAAMIIVAAVFWGTGGVLALVALTGYAQMQLLVSDYVQHYGLRRTLRDNGKLEPVGPQHSWNTPHFYSSALMLNAPRHSDHHMHPLRSYPSLRLDEQTMPTLPRSLPVMGTLALFPHFWRRVMNPRVAALEKPAQ*	WP_058309827.1
Shimia thalassica	2	MIPSSQVAKLQSALPFWLSLFLVPLIWIVAGLGGWWVLLVPIATWYLFSALDAALGLNLANADLDTTEDDLFWYRLVTLIWPFLQFATLFGVLWYATHTEHLTMAGKIGLFFGVGVVTGTVGINYSHELMHQKDKRERWLGDILLAMVLYSHFRSEHLLVHHRYVGTPRDPVTARYNEGFHRFFPRVLIGSLRSAFKAEKDMLARKDLPWTDSSNPFFRYWALQAGMLVLALLIGGWEGLLLFIWQAYIAIWQLELVNYVEHYGLTRKHQGEGKYEHVKPHHSWNAAHKASNWLLINLQRHSDHHYKPDRRFPLLQNYTEADAPQLPYGYPIMTMAAMMPPVWKHYMNPRVRKWRQMYYPEITNWHSYNKAKNPMPR*	WP_058309344.1
Sulfitobacter geojensis	1	MTNQYPYIPRSEMRHLSRALPFWMSLGLIPLAWFCAFFGGWTIALLPLVTWFLFSLLDAVLGLNLDNADLEATDDDLYWYRLVTLIWVPAQFLTVFGLIWYVPQADHLGLFERVALFFGVGVITGTIGINYSHELMHQKNRLERFLADVLLAMVLYSHFRSEHLLVHHRYVATPRDPVTARYNEGFHRFYPRVLRQSFHSAFKAEADMLARKNLPWHNFGNPFWKYWGLQTGFLALALLLGGWAGVLLFLVQAGVAIWQLELVNYIEHYGLTRKHLGGGKYEHVKPHHSWNAAHKASNWLLINLQRHSDHHYKPDRRFPVLQNYDADEAPQLPFGYPVMTMAAMVPPLWRRIMNPRVRQWRRTYYPEISDWGEYNARQTPMPR*	WP_203242279.1	MQSNITQLSKYRLHQTCLIIEDSEFDRRKLTRVMNKSRHPFHIEVAATLKSARRAMEKGPVSLILLDNNLPDGLGADFALELAHDPNFAEIPVIIVSDWPSPFMWEKASTAGVAYVLSKTEFDGRYVHAVLEGKKEKLLN*	WP_025043190.1
Sulfitobacter mediterraneus	1	MPNTAIAPQDLARFSRALPFWLSLGLIPLTWICAFVGGWSIALLPIVTWFLFSLLDAVLGLNLDNADLEASEDDLFWYRLVTLIWVPAQALTVFGLILYVPYAEHLGTAERVFLFMGVGVVTGTIGINYSHELMHQKNNLERWWADILLAMVLYSHFRSEHLLVHHRYVATPRDPVTARYNEGFHRFYPRVLKQSLVSAFRAEAQMLARKDLPWTDRRNPFFRYWALQSGFLLLALVLGGMTGLILFLVQAGVAIWQLELVNYIEHYGLTRKHLGDGKYEHVQPRHSWNAAHRASNWLLINLQRHSDHHYKPDRRFPVLQTYGTDQAPQLPYGYPVMTMAAMVPPLFKRIMNPRVRNWREMYYPEITDWHDYNKRRTPMPR*	WP_203198106.1	MQANMRSRSKPSGTCLIIEDSEFDRERLTRIIGKSQHDMHVELAPTLRSARAALSRQRINLILLDNNLPDGLGANFALELAEDPKLAQIPVILVSDWPSPFMWEKAQSAGVAYVLSKTEFDSRYVHAVMSLMTTVPRNGAQPTIN*	WP_231013568.1
Sulfitobacter pontiacus	2	MFWYSIASLTPAIFLFLACLRGGPWPLIALLSITVVVFFLDRLSRRLPVRNSSGRVLSLTLGAVHFTLLPLGVWALGASDALKVTDKLLIYIGLGLFLGQISNSNAHELIHAASKWPRRIGTAIYCSLLHGHHVSAHLRVHHIYVATEHDPNSARLGEGFYTYALRALKGEFIAGLRADTRQRRGKRHLLSHPYVTYVTGALITLAASFAVAGARGVVAMLALAAYAQMQLLLSDYVQHYGLRRKTSENGKPEPVGPQHSWNAPAWYSSAMMLNAPRHSDHHMRPSRAFPALELTPGTMPMLPRSLPVMAVLALVPPLWHRVMDRRVARWQTVRDQD*	WP_260003233.1
Sulfitobacter pontiacus	2	MTSPTTNISTDQLSQFRRALPFALSFALIPLVWISATVGGWTVILMPLVTWYLFSIIDAIAGLNLDNADPDASDHDLFWYRMITTAWMPVQFLTLFGLLWYVPQAAHLSGWEKAAVFFGVGVMTGTIGINYAHELMHQRNRRERFWADALLAMVLYSHFRSEHLLVHHRYVATPRDPVTARYNEGFHRFYPRVLRQSLVSSFQAEKAMLARKGKPWTDLSNPFFKYWALQAGCLILAVVLGGWVGLGLFLLQAGVAIWQLELVNYIEHYGLTRKHLGDGKYEHVQPRHSWNAAHMASNWLLINLQRHSDHHYKPDRRFPVLQTYGDAEAPQLPYGYPVMTMAAMMPWVWRRVMNPRVREWRRTYYPEITDWAEYNAGKTPYPR*	WP_168592307.1
Thalassolituus oleivorans MIL-1	2	MTTKTATIIPATDWRMQLKKYGYLVVLLPAILWPMSISLWESNGANSDLWFFFPLFFVFGIIPILDHLVGKDPFNPNEEMDVPSMSAEKWYPFLTILTLPVMLANVTYAGFLFVDDRIGLLGQFGIVISTGVIMGIVCINVGHELIHKDSKIEQWTGGLLLALVTYAGFKVEHVRGHHVHVSTPDDASSSRYNQTLYQFLPHAYWHNFKNAWVLEAAKLRRKNQPIVSWHNELIWWYSISALLAVASGVLWGWEGVVFFVAQSFFAFTLLEIVNYIEHYGLHRRKLENGRYERTTPAHSWNSNYLLTNLLLVQLQRHSDHHANPKRRYQVLRHYDESPQLPGGYATMVVLAIIPPLWFKVMNPRVEAYYKGEEYQLNNDQLSK*	WP_015486340.1	MSFVTPESLAEQIAGHLAERIIQGDLKSNERIQEGRVVQELEVSRGPVREALLLLESRHLVTILPRRGAIVTELTPHRVRSLYDMYVTLLTMLADLLARNWNDNNKQVLLDQAMRLQELASSQDKNAFILAGFELMRKAFTIANNDYLAQMLEDLQPAIHRTYAMSIRHSPDETELSRQFFSGLVTAVLSRDTDVLPKIFHSYGRHQCSLVLAAMQEEN*	WP_015486341.1	GntR	agcgcaatcctctaggtagagttttttcttatttagtaatattgtcctacaatccaacaaaagatgatttagatcaagagttcgattctgccattcgaacgggccgaggatgcgtaaaatgaatcctgtgatactatctcgccaaccgtttagtcacagtttagaacaggaaaacga	ACTGTGACTAAAC
Thalassolituus oleivorans MIL-1	2	MNTTTQALGPLTPYVDKKRYLWPLAVFWPLAPMVGIWLVYQTGIELFYAAVLVFWYGVIPLLDTMFGEDTSNPPEEAVPSLENDRYYRFLVYLTVPMHYITLVVSAWWIGTHDISWYGFLLLTLSVGALNGLALNTGHELGHKKDRFDRWMAKIVLASVGYGHFFIEHNKGHHRDVATPADPATSRMGESIYTFSKRELPGAFRRGWDLEAVRLERCGKSPWSLDNEVLQPAIITVALYAVLLALYGPLMLIFLPLQAAFAWWQLTSANFIEHYGLLRQKKPDGRYEHQTPYHSWNSNHIMSNLMLFHLQRHSDHHAHPTRSYQSLRDFKGLPTLPSGYPGMFFMALFPGWFRSVMDKRVVEWADGDLDKIQIHEGCREQYEQQFGHKKAA*	WP_015486581.1	MIEDESRNQQRIKKKLMQVNRHCLERVRLSIPYDKGERVVLCQALPGYGKTVLLAQHGLAHIQRYNATVVWLSLASTGSSEDALVKALWEQISPTPALEILNQQPPLDLETLGSHLWMITEHNETPILICIDDAEDRLIHFENFEEFVLSTPECVYFSIASAQKLPFTRLRLRHVLIELNGQDLALTEEELMCWGAHHPTCAGLVREQWHDIQVMTDGWAALCVLVSMNYRPADTILEYSEITHFLNNYVFTLLDDEQYEFLLQVSDFVSLTERLYDHVYKTTQAWRLIEELSQQLLFLSRDKKHQDGYCIQSAIAKHLSRRYQDTAPKERSRSIKRAAYWYWKNKRFQHAISMAILTNDYQWSHRINTDVIVDLALLQGETDSLKSWLFEIPQKELLE…	WP_025265738.1
Tritonibacter mobilis F1926	1	MTQFIPAAQLRDWRRALPFWLSLALLPMVWIGAVYGSWWVLIPPLATWYLFAALDGVLGLELANADPQSSEADLKWYIRLTTAWVPLQVLCLFGLIAYVSDADHLRSIEKVGVFFGMGVVSGTIGINYSHELMHQTNRFERWMADVLLAMVLYSHFRSEHLLVHHRYVATPRDPVTARYNEGFHRFYPRVLWQCWHSAFRAEADRLMRKGLPWYHRSNPFLRYWALQAVMLLLAFLIGGVSGVLLFLVQAGVAIWQLELVNYIEHYGLTRKHLGDGKYEHVKPHHSWNAAHKASNWLLINLQRHSDHHYKPDRRFPLLQNYSETDAPQLPYGYPVMSIAAMIPPLWRRMMNPKVRRWRKQYYPEITDWKPYNRHQNPMPR*	WP_005660953.1
Tsukamurella tyrosinosolvens	1	MKGLAYIDADGNEAVWTDHKKRLWLWGLFVPTALFFAVGLMMLLGIGSTPLMYLAPVLWWIGPILLYVILPIVDIKAGDDGENPPEEVMEALENSKYYKWLTYIFLPFQLASLVFMCYLLTADNLTWLGGVYANGGGLGLISQIGLTLSLGVVAGIAINTGHELGHKKPENERWIAKLTLAPAMYGHFFIEHNRGHHVRVATPEDPASGRFGETFWEFLPRSVWGSLKSSWSLEKTRLERLGKSPWTLKNDVLNAWIMTVVLFGGLTAVFGWYVLPFLIIQGVYGFSLLESVNYLEHYGLLRQKTASGRYERCAPKHSWNSDRIITNVFLYHLQRHSDHHANPTRRYQTLRSFEEAPSLPQGYATLIGLTYFPPLWRRLMDHRVLDHYDGDITKVNIHP…	WP_068521265.1	MEANQTLNEQLCFALYSAARVASNAYREELTALGLTYTQYVTLLALWERDGVTVSALGERLRLDSGTLSPLIRRLEGAGLLERRRDQADERLVTVHVTDAGRALRPRVDAARSRVYEGFNLPVEDAIALRDLANRFCAAHT*	WP_068521266.1
