# Supplementary material for: The GntR/VanR transcription regulator AlkR represses AlkB2 monooxygenase expression and regulates n‐alkane degradation in Pseudomonas aeruginosa SJTD‐1
Source: mLife. 2025 Apr 21;4(2):126–42. doi: 10.1002/mlf2.70004 (PMC12042122; doi:10.1002/mlf2.70004)
Supplement: Supplementary file 6 — Supporting information. [file MLF2-4-126-s005.xlsx]

## Sheet: Sheet1
Table S4 Predicted AlkR binding sites
Length	Spacer	Mismatches	Position	ΔG(cf) - ΔG(lin)	Palindrome	Upstream gene	Downstream gene	Located gene
6	1	0	3424772	3.04	ATTGTC T GACAAT	alkR	alkB2
6	1	0	5722913	4.32	TTTGTC C GACAAA	alkyl hydroperoxide reductase	(2Fe-2S)-binding protein
6	1	0	128120	4.02	GTTGGC G GCCAAC	spermidine acetyltransferase	heme oxygenase	LOG family protein
6	1	0	735092	2.46	TTTGTT C AACAAA	transposase	hypothetical protein	transposase
6	1	0	2156446	3.71	GTTGAC G GTCAAC	protein activator	glutamate dehydrogenase	hypothetical protein
6	1	0	2681195	2.76	GCTGTC T GACAGC	hypothetical protein	integrase	hypothetical protein
6	1	0	5449918	4.02	GTTGGC C GCCAAC	glycerol acyltransferase	AraC family transcriptional regulator	amino acid ABC transporter substrate-binding protein	GCN5 family acetyltransferase
6	1	0	5760419	3.71	GTTGAC C GTCAAC	4-amino-4-deoxy-L-arabinose-phospho-UDP flippase	UDP-glucose 6-dehydrogenase	4-amino-4-deoxy-L-arabinose-phospho-UDP flippase
6	1	0	767506	3.73	CTTGCC C GGCAAG	3-oxoadipyl-CoA thiolase	3-oxoadipate--succinyl-CoA transferase subunit A	3-oxoadipate--succinyl-CoA transferase subunit B
6	1	0	1884152	3.05	CGTGTC T GACACG	lipase	formate dehydrogenase-N subunit alpha	sulfate ABC transporter substrate-binding protein
6	1	0	3276785	4.01	TTTGCC C GGCAAA	GNAT family acetyltransferase	hypothetical protein
6	1	0	3988883	4.08	ATTGCG C CGCAAT	methylase	branched-chain amino acid ABC transporter	thiamine pyrophosphate-binding protein
6	1	0	4127871	3.73	CTTGCC G GGCAAG	Ku protein	trehalose synthase	alpha-1,4-glucan--maltose-1-phosphate maltosyltransferase
6	1	0	4712154	4.04	CTGGTC C GACCAG	acyl-CoA dehydrogenase	sulfonate ABC transporter substrate-binding protein	alkanesulfonate monooxygenase
6	1	0	4871982	4.06	ATTGAG C CTCAAT	hypothetical protein	hypothetical protein	helicase
6	1	0	279995	3.03	ACGGTC T GACCGT	DNA-directed RNA polymerase subunit alpha	30S ribosomal protein S11	30S ribosomal protein S4
6	1	0	740548	2.42	ATGGAC T GTCCAT	transcriptional regulator	hypothetical protein		acetyltransferase
6	1	0	981398	3.03	ATCGGC T GCCGAT	dioxygenase	choline sulfatase	LysR family transcriptional regulator
6	1	0	1061633	4.3	AGTGGC G GCCACT	hypothetical protein	hypothetical protein	cell wall assembly protein
6	1	0	1579847	4.01	AATGCC G GGCATT	bifunctional demethylmenaquinone methyltransferase/2-methoxy-6-polyprenyl-1,4-benzoquinol methylase	polyhydroxyalkanoic acid system protein
6	1	0	1622852	2.73	ATGGCC T GGCCAT	hypothetical protein	cobalamin biosynthesis protein CobQ	LysR family transcriptional regulator
6	1	0	1724050	2.45	ATGGCC A GGCCAT	thiosulfate sulfurtransferase	flagellar motor stator protein MotA	histidine kinase
6	1	0	1864933	4.01	ATGGCC G GGCCAT	thioesterase	hypothetical protein	dihydrolipoyl dehydrogenase
6	1	0	1939165	2.75	ACGGTC A GACCGT	4-hydroxy-tetrahydrodipicolinate reductase	leucine efflux protein LeuE	carbamoyl phosphate synthase small subunit
6	1	0	2215034	4.01	ATGGCC C GGCCAT	hypothetical protein	ATPase	hypothetical protein
6	1	0	2316258	3.03	ATCGCC T GGCGAT	histidinol dehydrogenase	2-alkenal reductase	histidinol-phosphate transaminase
6	1	0	3114485	4.31	ATCGCC G GGCGAT	TetR family transcriptional regulator	hypothetical protein	aminoglycoside resistance protein
6	1	0	3186870	3.72	ACTGGC C GCCAGT	hydrolase	hypothetical protein	TetR family transcriptional regulator	Long-chain fatty acid transport protein
6	1	0	3428913	4.31	AACGTC G GACGTT	GntR family transcriptional regulator	cell division protein ZipA	chromosome segregation protein SMC
6	1	0	3486779	2.45	ATGGCC A GGCCAT	succinate dehydrogenase, hydrophobic membrane anchor protein	succinate dehydrogenase iron-sulfur subunit	succinate dehydrogenase flavoprotein subunit	dihydrolipoyl dehydrogenase
6	1	0	4063336	3.72	ACTGGC C GCCAGT	permease	RNA polymerase subunit sigma	MFS transporter
6	1	0	4647445	2.73	ATGGCC T GGCCAT	GNAT family acetyltransferase	exodeoxyribonuclease III
6	1	0	4915010	2.45	ATGGCC A GGCCAT	hypothetical protein	hypothetical protein	diguanylate cyclase
6	1	0	4915088	2.72	ATCGAC T GTCGAT	hypothetical protein	hypothetical protein	diguanylate cyclase
6	1	0	5278136	2.75	ACGGTC A GACCGT	general secretion pathway protein GspN	oxidoreductase	type II secretion system protein GspD
6	1	0	3601051	4.34	GTTCTC C GAGAAC	3-methyladenine DNA glycosylase 2	hypothetical protein	spermidine synthase
6	1	0	5884919	4.34	GTTCTC G GAGAAC	hypothetical protein	ABC transporter permease	ABC transporter	glycerol-3-phosphate 1-O-acyltransferase
6	1	0	1349131	2.47	ATTCTT C AAGAAT	magnesium transporter	hypothetical protein
6	1	0	3653446	1.58	ATTTTT T AAAAAT	hypothetical protein	enoyl-CoA hydratase
6	1	0	4784340	4.31	TTTTTC C GAAAAA	transmembrane sensor/regulator PpyR	nitric oxide dioxygenase
6	1	0	3719889	4.31	ATTTCC C GGAAAT	ATP-dependent Clp endopeptidase, proteolytic subunit ClpP	endopeptidase La	ATP-dependent protease ATP-binding subunit ClpX
